# Supplementary material for: Transcriptional reprogramming by mutated IRF4 in lymphoma
Source: Nat Commun. 2023 Nov 7;14:6947. doi: 10.1038/s41467-023-41954-8 (PMC10630337; doi:10.1038/s41467-023-41954-8)
Supplement: Supplementary file 6 — Supplementary Data 2 [file 41467_2023_41954_MOESM6_ESM.xlsx]

## Sheet: all_genes
coord	gene_id	gene_name	gene_biotype	log2FoldChange.C99R_MIG	padj.C99R_MIG	diff.C99R_MIG	log2FoldChange.R98AC99A_MIG	padj.R98AC99A_MIG	diff.R98AC99A_MIG	log2FoldChange.WT_MIG	padj.WT_MIG	diff.WT_MIG	mean.C99R	mean.MIG	mean.R98AC99A	mean.WT
chr11:79591212-79698023:+	ENSMUSG00000017639	Rab11fip4	protein_coding	3.22728	4.69503e-32	Up	-0.0484393	0.994409	No	0.502548	0.20223	No	306.09	17.79	16.01	29.13
chr4:122995652-123002485:+	ENSMUSG00000028654	Mycl	protein_coding	3.2088	2.012e-32	Up	0.724664	0.246658	No	0.516443	0.1739	No	234.97	12.84	26.32	23.15
chr19:53677306-53867080:+	ENSMUSG00000043639	Rbm20	protein_coding	2.41101	1.33183e-12	Up	-0.258784	0.937937	No	-0.216335	0.70467	No	86.69	6.57	4.54	4.85
chr3:89229057-89233381:+	ENSMUSG00000042784	Muc1	protein_coding	2.33842	2.75385e-13	Up	0.176914	0.963221	No	-0.356665	0.446678	No	610.77	58.66	66.84	36.76
chr11:12236608-12464960:-	ENSMUSG00000020173	Cobl	protein_coding	2.17792	2.11354e-11	Up	-0.0367119	0.995375	No	-0.0447907	0.947307	No	53.29	1.57	1.59	1.7
chr1:160978585-161005863:+	ENSMUSG00000026715	Serpinc1	protein_coding	2.17582	4.59543e-16	Up	-0.201636	0.942179	No	0.720936	0.0218875	No	215.65	34.76	28.65	65.19
chr1:153740349-153745468:+	ENSMUSG00000026475	Rgs16	protein_coding	2.16368	1.39015e-13	Up	0.665058	0.343201	No	0.0243555	0.971482	No	91.72	14.81	27.72	14.9
chr11:83525778-83530518:-	ENSMUSG00000035042	Ccl5	protein_coding	2.02249	1.48466e-13	Up	0.405675	0.732764	No	0.442121	0.237735	No	136.26	25.22	35.94	36.62
chr3:87971078-87980451:+	ENSMUSG00000004891	Nes	protein_coding	1.98108	6.69321e-12	Up	0.241471	0.928221	No	-0.360464	0.401665	No	152.9	28.73	34.01	18.93
chr4:63727084-63745113:-	ENSMUSG00000050395	Tnfsf15	protein_coding	1.93748	4.10316e-08	Up	0.0189098	0.997077	No	-0.389579	0.422673	No	45.75	4.99	5.27	1.83
chr6:136829927-136835452:-	ENSMUSG00000043298	Smco3	protein_coding	1.92524	6.02086e-08	Up	-0.0136585	0.997571	No	-0.0707017	0.91929	No	52.31	5.92	6.06	4.88
chr4:108637466-108780798:-	ENSMUSG00000034557	Zfyve9	protein_coding	1.91767	5.00119e-18	Up	0.15308	0.950463	No	-0.796391	0.00256228	No	296.47	67.28	74.94	34.14
chr15:78439667-78468634:-	ENSMUSG00000016942	Tmprss6	protein_coding	1.83318	1.70456e-08	Up	0.533861	0.574684	No	0.0986052	0.86169	No	62.68	2.55	11.2	2.35
chr17:87635979-87651106:+	ENSMUSG00000045394	Epcam	protein_coding	1.79992	4.92278e-19	Up	-0.371608	0.593282	No	2.71603	2.64412e-46	Up	359.7	90.32	64.05	723.45
chr2:9857078-9890034:-	ENSMUSG00000015619	Gata3	protein_coding	1.7866	1.99771e-07	Up	0.0204737	0.997077	No	0.423308	0.352917	No	97.68	3.62	3.98	8.71
chr4:138565360-138635884:-	ENSMUSG00000028753	Vwa5b1	protein_coding	1.76615	3.43616e-09	Up	-0.386362	0.789498	No	-1.21123	0.00015895	Down	159.05	35.14	21.65	8.68
chr3:89234177-89246309:-	ENSMUSG00000042766	Trim46	protein_coding	1.76048	2.13016e-09	Up	0.27363	0.893769	No	0.767226	0.0186611	No	212.96	44.88	58.45	84.34
chr12:86056745-86079041:-	ENSMUSG00000021253	Tgfb3	protein_coding	1.74611	9.01324e-07	Up	0.269911	0.932437	No	-0.0333701	0.963258	No	39.24	6.53	9.54	6.41
chr6:135362545-135383173:+	ENSMUSG00000030208	Emp1	protein_coding	1.66122	5.27423e-06	Up	-0.169222	0.966861	No	-0.311179	0.538767	No	37.86	3.92	2.39	1.2
chr7:43524216-43544428:-	ENSMUSG00000004609	Cd33	protein_coding	1.65929	3.37004e-06	Up	-0.106727	0.980206	No	0.31819	0.518545	No	52.24	5.49	3.86	9.49
chr9:119148023-119157093:-	ENSMUSG00000010651	Acaa1b	protein_coding	1.61492	1.19013e-05	Up	1.09831	0.0434824	Up	0.371426	0.45036	No	78.95	10.52	43.53	18.55
chr15:98803777-98809490:-	ENSMUSG00000059213	Ddn	protein_coding	1.59893	1.23129e-06	Up	0.0957697	0.981849	No	0.336712	0.445342	No	61.7	2.05	3.04	6.35
chr11:31357307-31370074:-	ENSMUSG00000020303	Stc2	protein_coding	1.59401	1.82954e-05	Up	0.814367	0.247013	No	0.873913	0.0229268	No	55.11	7	22.53	20.13
chr18:34840589-34847463:+	ENSMUSG00000038555	Reep2	protein_coding	1.47228	9.37504e-05	Up	0.292623	0.920236	No	0.213486	0.708606	No	37.14	7.14	11.37	10.51
chr7:19778881-19796809:-	ENSMUSG00000040525	Cblc	protein_coding	1.46844	7.4732e-05	Up	0.381979	0.83836	No	0.0729341	0.915131	No	43.75	9.19	13.76	10.42
chr15:84232043-84315688:+	ENSMUSG00000022438	Parvb	protein_coding	1.42244	0.000192768	Up	0.10002	0.983756	No	0.67914	0.0999543	No	45.46	10.37	12.45	24.79
chr17:46297421-46303271:+	ENSMUSG00000047428	Dlk2	protein_coding	1.41308	8.98398e-05	Up	-0.240587	0.939113	No	-0.143944	0.809658	No	76.76	20.32	14.48	16.3
chr3:68869586-68872163:+	ENSMUSG00000046999	1110032F04Rik	protein_coding	1.4112	3.38956e-06	Up	0.122003	0.97826	No	-1.0043	0.000813357	Down	752.06	220.91	244.88	88.65
chr4:145267137-145315164:-	ENSMUSG00000028602	Tnfrsf8	protein_coding	1.40239	1.83593e-40	Up	0.17523	0.67665	No	-0.164404	0.28971	No	2463.57	905.11	1028.59	805.45
chr13:95511732-95525227:-	ENSMUSG00000021678	F2rl1	protein_coding	1.39301	8.38343e-09	Up	-0.4783	0.4724	No	1.08268	5.17234e-06	Up	179.8	60.12	39.64	142.99
chr9:119357381-119393797:+	ENSMUSG00000035769	Xylb	protein_coding	1.38586	3.07518e-05	Up	1.03639	0.0261083	Up	1.2593	4.47366e-05	Up	83.39	22.72	58.63	74.13
chr19:34640871-34650009:+	ENSMUSG00000034459	Ifit1	protein_coding	1.37691	4.84698e-16	Up	-0.010968	0.997077	No	-1.02744	1.37421e-08	Down	687.79	248.64	244.25	114.08
chr19:11516512-11531256:+	ENSMUSG00000024677	Ms4a6b	protein_coding	1.31185	3.03239e-05	Up	0.285697	0.878734	No	-0.775014	0.0189094	No	224.58	72.79	90.4	34.19
chr4:134003330-134018841:-	ENSMUSG00000050966	Lin28a	protein_coding	1.2764	0.000149985	Up	0.639248	0.381123	No	0.588371	0.122883	No	79.73	23.83	44.09	42.6
chr1:161395409-161418410:+	ENSMUSG00000026700	Tnfsf4	protein_coding	1.26678	0.00108705	Up	0.215804	0.948766	No	-0.507753	0.249305	No	95.13	28.35	34.48	14.19
chr1:94038305-94052553:-	ENSMUSG00000026285	Pdcd1	protein_coding	1.23452	8.64684e-07	Up	0.268666	0.852566	No	0.203455	0.6048	No	86.08	32.4	40.18	38.42
chr11:101170523-101190724:+	ENSMUSG00000017167	Cntnap1	protein_coding	1.23292	0.000122371	Up	0.376388	0.775474	No	1.03825	0.000499915	Up	325.08	109.36	148.07	277.71
chr2:131050591-131063814:-	ENSMUSG00000027318	Adam33	protein_coding	1.2141	0.00245662	Up	0.387383	0.824576	No	-0.111979	0.857658	No	41.16	7.82	13.78	5.07
chr7:19696109-19699188:-	ENSMUSG00000002985	Apoe	protein_coding	1.21073	0.000872395	Up	0.210113	0.944149	No	-0.341006	0.455449	No	186.06	55.98	76.32	44.04
chr6:39086410-39118349:-	ENSMUSG00000038507	Parp12	protein_coding	1.20907	0.000132495	Up	0.234324	0.924602	No	-0.623246	0.0705837	No	173.76	58.17	71.39	33.68
chr6:67035096-67037457:-	ENSMUSG00000036390	Gadd45a	protein_coding	1.20733	0.000182669	Up	0.26903	0.900678	No	0.505542	0.163746	No	148.24	53.48	69.08	83.23
chr19:34583531-34588731:+	ENSMUSG00000074896	Ifit3	protein_coding	1.20664	0.000969758	Up	0.000663825	0.999832	No	-0.928269	0.00961265	No	71	24.16	23.31	8.1
chr11:70344152-70352031:-	ENSMUSG00000018924	Alox15	protein_coding	1.18532	6.84749e-06	Up	0.0327439	0.995134	No	0.00211718	0.997689	No	245.29	1.16	2.89	1.32
chr5:55624190-55625591:+	ENSMUSG00000083902	Gm15975	processed_pseudogene	1.14779	0.00611656	Up	0.456318	0.75608	No	1.7334	2.55007e-07	Up	38.17	3.46	11.51	78.46
chr3:129901425-129914103:+	ENSMUSG00000027997	Casp6	protein_coding	1.14645	3.1801e-15	Up	-0.31891	0.436253	No	-0.441126	0.0142608	No	370.01	162.24	128.55	116.63
chr9:43221235-43239911:-	ENSMUSG00000032014	Oaf	protein_coding	1.13668	0.00682861	Up	0.459899	0.754153	No	0.206428	0.719002	No	103.02	15.75	42.15	21.27
chr16:38396117-38433145:-	ENSMUSG00000002847	Pla1a	protein_coding	1.13038	0.00627321	Up	0.244832	0.939113	No	0.157409	0.789279	No	33.14	4.81	8.56	8.03
chr6:136848451-136857733:-	ENSMUSG00000030217	Art4	protein_coding	1.11347	3.73889e-05	Up	0.121963	0.970138	No	0.23963	0.535046	No	83.76	34.46	37.61	42.23
chr1:131638306-131675505:+	ENSMUSG00000004552	Ctse	protein_coding	1.11171	0.000984325	Up	-0.110276	0.979969	No	-0.0953759	0.864122	No	125.34	48.79	41.6	43.41
chr10:95547007-95564146:-	ENSMUSG00000020029	Nudt4	protein_coding	1.10606	1.11566e-12	Up	0.876696	5.48844e-07	No	1.25208	1.78795e-17	Up	2168.84	964.61	1814.77	2413.29
chr9:37528078-37538319:+	ENSMUSG00000001946	Esam	protein_coding	1.09322	0.00340532	Up	-0.169415	0.963221	No	-0.291985	0.533981	No	387.5	39.15	16.51	5.71
chr7:104355382-104369884:-	ENSMUSG00000052749	Trim30b	protein_coding	1.08621	0.000456825	Up	0.107485	0.979969	No	-0.781195	0.00976646	No	265.75	107.58	111.98	52.83
chr11:75409769-75422701:-	ENSMUSG00000000753	Serpinf1	protein_coding	1.07266	0.00384894	Up	0.110315	0.979969	No	-0.552615	0.163746	No	50.56	19.63	21.69	11.55
chr4:136929419-136956816:-	ENSMUSG00000028661	Epha8	protein_coding	1.0711	0.0132856	Up	0.0173203	0.997332	No	-0.303316	0.565322	No	39.37	10.89	11.4	6.46
chr16:38455561-38496335:+	ENSMUSG00000075122	Cd80	protein_coding	1.07097	6.12476e-05	Up	0.309837	0.788693	No	0.00392536	0.994816	No	465.23	193.44	254.33	192.51
chr11:103070304-103101658:-	ENSMUSG00000020937	Plcd3	protein_coding	1.06753	4.23701e-05	Up	0.402519	0.596535	No	1.03567	1.53102e-05	Up	137.42	58.91	80.32	132.92
chr9:57940112-57962865:+	ENSMUSG00000038264	Sema7a	protein_coding	1.05926	7.28284e-07	Up	-0.0106182	0.997332	No	-0.624829	0.0050019	No	873.01	386.62	384.36	239.4
chr11:117867952-117873481:-	ENSMUSG00000017713	Tha1	protein_coding	1.03949	0.00143768	Up	0.538861	0.469472	No	0.471764	0.197478	No	43.76	17.78	28.03	26.63
chr3:103832601-103854618:+	ENSMUSG00000044165	Bcl2l15	protein_coding	1.03743	0.016807	Up	0.976016	0.106045	No	0.59629	0.163581	No	19.06	5.1	17.52	11.62
chr10:74967177-75016907:+	ENSMUSG00000040009	Gnaz	protein_coding	1.03305	3.99838e-06	Up	0.240406	0.83836	No	0.693391	0.00169321	No	315.3	141.46	170.67	238.21
chr15:76659858-76668196:+	ENSMUSG00000004187	Kifc2	protein_coding	1.03171	0.0165237	Up	0.557125	0.605686	No	0.848323	0.0261935	No	51	15.8	30.54	40.16
chr8:60993195-61131346:+	ENSMUSG00000031644	Nek1	protein_coding	1.02338	6.69321e-12	Up	-0.0737518	0.970138	No	-0.0955173	0.706792	No	1003.07	478.4	449.69	442.7
chr13:28948919-28953713:-	ENSMUSG00000076431	Sox4	protein_coding	1.01512	0.0191815	Up	1.68673	1.8351e-05	Up	-0.0160182	0.984442	No	55.33	16.97	92.56	15.72
chr6:47953390-47965300:+	ENSMUSG00000045466	Zfp956	protein_coding	1.01198	1.10037e-06	Up	0.444502	0.318935	No	-0.154389	0.63511	No	248.05	115.34	162.76	102.67
chr19:18631950-18652194:+	ENSMUSG00000037847	Nmrk1	protein_coding	1.0075	2.56153e-05	Up	0.767633	0.022085	No	-0.00682729	0.989551	No	197.87	92.42	166.25	91.48
chr13:108449948-109953461:+	ENSMUSG00000021699	Pde4d	protein_coding	1.0001	0.00946506	Up	-0.326672	0.869223	No	-0.268051	0.59238	No	56.83	22.87	16.04	17.28
chr1:175620381-175662116:+	ENSMUSG00000039783	Kmo	protein_coding	0.996555	1.50487e-07	No	-0.327346	0.540137	No	0.0472173	0.896092	No	1053.23	501.09	386.6	510.99
chr1:62703285-62818695:+	ENSMUSG00000025969	Nrp2	protein_coding	0.994965	6.05839e-10	No	-0.37228	0.272903	No	-1.01357	5.91927e-11	Down	2455.71	1175.13	901.12	553.11
chr15:78479256-78495271:-	ENSMUSG00000068227	Il2rb	protein_coding	0.989294	2.55602e-07	No	0.0719486	0.979969	No	-0.621211	0.00190773	No	694.83	330	346.08	207.04
chr16:44240180-44333196:-	ENSMUSG00000022696	Sidt1	protein_coding	0.987608	0.00988385	No	0.36888	0.818561	No	-0.195097	0.710018	No	55.5	22.25	31.84	18.56
chr5:32135801-32157842:+	ENSMUSG00000029135	Fosl2	protein_coding	0.982229	0.00721429	No	-0.0335952	0.995375	No	-0.63879	0.0744285	No	119.68	51.57	50.93	28.32
chr2:29869164-29882840:+	ENSMUSG00000039787	Cercam	protein_coding	0.967885	0.00306091	No	0.280167	0.872377	No	0.555005	0.0928516	No	149.47	64.8	84.04	103.62
chr8:123140192-123158315:-	ENSMUSG00000000739	Sult5a1	protein_coding	0.965654	0.0328026	No	0.156155	0.973919	No	-0.141164	0.817272	No	32.81	10.64	13.31	7.97
chr15:101254269-101274795:+	ENSMUSG00000023034	Nr4a1	protein_coding	0.964133	0.015665	No	0.106481	0.979969	No	0.152756	0.78859	No	57.79	23.82	26.7	28
chr5:67392147-67428310:-	ENSMUSG00000092060	Bend4	protein_coding	0.954505	0.00101201	No	-0.0540285	0.988914	No	-0.551116	0.0772565	No	127.49	58.68	57.55	37.36
chr11:11930508-12038683:-	ENSMUSG00000020176	Grb10	protein_coding	0.952341	0.0202433	No	0.312328	0.878111	No	0.260119	0.600458	No	27.97	3.03	7.16	5.99
chr1:165592240-165634538:-	ENSMUSG00000026566	Mpzl1	protein_coding	0.951066	0.0102892	No	0.87669	0.0885601	No	-0.0293067	0.963258	No	124.53	52.5	115.42	50.22
chr19:11469366-11482192:+	ENSMUSG00000079419	Ms4a6c	protein_coding	0.942566	8.10369e-07	No	-0.253099	0.74461	No	-1.85579	7.3766e-25	Down	756.25	375.34	312.45	90.25
chr8:61928087-62038244:+	ENSMUSG00000037921	Ddx60	protein_coding	0.934866	0.0106086	No	0.317573	0.852566	No	-1.19752	7.21333e-05	Down	416.45	179.13	239.3	58.66
chr16:16213318-16272712:+	ENSMUSG00000041957	Pkp2	protein_coding	0.933044	0.0236336	No	0.54546	0.581232	No	0.732042	0.0482132	No	31.02	13	22.75	26.33
chr1:166384622-166409863:-	ENSMUSG00000040596	Pogk	protein_coding	0.930173	8.78558e-13	No	-0.0566187	0.979014	No	-0.249761	0.135136	No	818.17	415.18	401.39	350.32
chr1:24613974-24614651:-	ENSMUSG00000100862	Gm10925	unprocessed_pseudogene	0.92323	0.0274353	No	0.880326	0.130789	No	0.553352	0.169786	No	11644.9	4399.8	12077.9	8337.37
chr7:6383295-6396915:+	ENSMUSG00000062861	Zfp28	protein_coding	0.916048	0.00937799	No	0.579335	0.40892	No	0.169676	0.724667	No	84.82	38.48	62.95	44.58
chr10:12938209-12964298:-	ENSMUSG00000039232	Stx11	protein_coding	0.902516	8.68761e-05	No	0.213461	0.869223	No	0.256044	0.378336	No	430.64	215.01	253.34	260.92
chr11:115116214-115133992:-	ENSMUSG00000047798	Cd300lf	protein_coding	0.902324	0.0150636	No	0.754131	0.180306	No	0.32172	0.451332	No	83.41	38.59	74.78	51.36
chr19:42123273-42129059:-	ENSMUSG00000018821	Avpi1	protein_coding	0.896136	0.00082167	No	0.30532	0.789162	No	0.249522	0.473995	No	85.29	42.24	54.26	51.67
chr10:18845020-18857073:+	ENSMUSG00000019851	Perp	protein_coding	0.894776	0.0480218	No	0.476287	0.721031	No	0.185985	0.743663	No	20.9	5.15	12.28	7.95
chr4:154056253-154140208:-	ENSMUSG00000029026	Trp73	protein_coding	0.887356	0.0326468	No	1.22442	0.00432861	Up	0.454798	0.275029	No	82.3	35.06	116.47	51.8
chr4:15997121-16013888:-	ENSMUSG00000041153	Osgin2	protein_coding	0.886747	8.06366e-05	No	0.0219257	0.995375	No	-0.134756	0.6947	No	370.21	189.37	194.07	171.46
chr7:128205435-128206387:-	ENSMUSG00000030785	Cox6a2	protein_coding	0.884589	0.0582893	No	0.706773	0.386147	No	0.393447	0.415471	No	27.17	9.28	20.32	15.24
chr6:59347226-59426294:-	ENSMUSG00000045441	Gprin3	protein_coding	0.884576	0.00658353	No	0.146503	0.963221	No	-1.12639	3.90636e-05	Down	420.04	202.08	225.72	72.3
chr10:18581839-18743949:-	ENSMUSG00000019852	Arfgef3	protein_coding	0.883975	0.00864471	No	0.404501	0.697489	No	0.224747	0.602753	No	146.45	71.91	100.14	87.57
chr3:89215180-89226837:+	ENSMUSG00000028047	Thbs3	protein_coding	0.883665	0.0538785	No	0.238614	0.940557	No	-0.0882458	0.893075	No	24.02	6.27	10.44	5.77
chr7:83631959-83653127:+	ENSMUSG00000046027	Stard5	protein_coding	0.881638	0.000562139	No	0.272999	0.80573	No	0.518424	0.0442693	No	460.04	230.82	277.25	346.96
chr19:4611785-4615667:-	ENSMUSG00000045045	Lrfn4	protein_coding	0.875789	0.0652554	No	0.291435	0.920236	No	0.174904	0.767862	No	25.57	7.79	13.05	11.28
chr5:36017180-36398139:-	ENSMUSG00000029093	Sorcs2	protein_coding	0.870598	0.0660803	No	-0.437846	0.785944	No	-0.0163503	0.984442	No	40.13	14.87	9.36	15.57
chr1:86154780-86278284:+	ENSMUSG00000062590	Armc9	protein_coding	0.869854	0.00110726	No	0.591507	0.179711	No	-0.933227	9.13317e-05	No	467.88	233.75	379.97	112.88
chr5:115429599-115455698:+	ENSMUSG00000054256	Msi1	protein_coding	0.863085	0.0679297	No	0.240282	0.941996	No	0.752702	0.0560585	No	22.17	6.56	9.1	20.86
chr1:191170296-191218039:-	ENSMUSG00000026628	Atf3	protein_coding	0.860986	0.0156098	No	0.456636	0.617824	No	-0.318449	0.428927	No	318.06	147.99	220.76	110.14
chr6:97286867-97617541:-	ENSMUSG00000030064	Frmd4b	protein_coding	0.860815	0.0667634	No	0.235982	0.942179	No	-0.000880462	0.999277	No	42.74	12.38	13.11	11.92
chr4:106744555-106804998:-	ENSMUSG00000034853	Acot11	protein_coding	0.860657	0.0696882	No	0.593794	0.553143	No	0.845071	0.027581	No	133.36	48.2	91.93	141.93
chr9:77430823-77544870:-	ENSMUSG00000032352	Lrrc1	protein_coding	0.858722	0.00082167	No	0.236727	0.85851	No	-0.121428	0.756201	No	262.74	134.05	163.51	121.72
chr2:103566310-103718423:+	ENSMUSG00000032724	Abtb2	protein_coding	0.856655	3.72586e-05	No	0.200967	0.865988	No	0.493604	0.0205997	No	306.3	162.38	187.1	234.24
chr15:60818994-60853778:-	ENSMUSG00000072568	Fam84b	protein_coding	0.854946	0.000427875	No	0.180752	0.920936	No	0.765224	0.000563331	No	172.19	88.22	103.51	160.26
chr3:87846755-87855722:+	ENSMUSG00000028071	Sh2d2a	protein_coding	0.847084	0.0173303	No	-0.243636	0.919062	No	-0.539884	0.117383	No	267.47	125.58	106.57	79.27
chr7:16308393-16318205:+	ENSMUSG00000002083	Bbc3	protein_coding	0.841974	0.00390453	No	0.518501	0.353873	No	0.0588584	0.903597	No	292.02	149.19	223.42	157.7
chr16:23520291-23614222:+	ENSMUSG00000033355	Rtp4	protein_coding	0.83698	0.00862097	No	0.315976	0.804976	No	-1.05146	8.80829e-05	Down	365.44	183.03	235.11	75.48
chr7:19083849-19093821:+	ENSMUSG00000030409	Dmpk	protein_coding	0.830885	0.0857835	No	0.418436	0.800217	No	0.235874	0.668625	No	24.91	10.02	16.43	13.17
chr17:57145997-57149777:-	ENSMUSG00000019489	Cd70	protein_coding	0.826185	0.0955365	No	0.386244	0.83836	No	-0.137746	0.823277	No	19.65	7.06	11.54	4.85
chr16:10959275-11066157:-	ENSMUSG00000022500	Litaf	protein_coding	0.822035	1.17778e-05	No	-0.204038	0.823293	No	-0.359832	0.0854215	No	964.47	526.62	446.98	399.58
chr11:69823122-69837784:-	ENSMUSG00000051790	Nlgn2	protein_coding	0.815937	0.043604	No	0.572969	0.468803	No	0.802665	0.0159772	No	181.14	84.49	134.02	171.41
chr11:5106265-5152257:-	ENSMUSG00000034164	Emid1	protein_coding	0.812209	0.0895666	No	0.241386	0.939442	No	-0.387732	0.421062	No	27.75	12.03	15.84	7.34
chrX:20615326-20617619:-	ENSMUSG00000031059	Ndufb11	protein_coding	0.80946	5.00119e-18	No	0.166158	0.588875	No	0.317108	0.00235273	No	1112.44	628.66	706.28	783.2
chr11:59963181-59964944:-	ENSMUSG00000049892	Rasd1	protein_coding	0.809191	0.0668148	No	-0.165901	0.96593	No	-0.580934	0.144587	No	145.02	65.49	53.78	35.24
chr9:35216965-35267805:-	ENSMUSG00000050471	Fam118b	protein_coding	0.808975	0.000292584	No	0.31464	0.642551	No	-0.419121	0.0779933	No	625.64	342.37	430.1	247.5
chr16:97447035-97462907:-	ENSMUSG00000000386	Mx1	protein_coding	0.805763	0.0178913	No	0.547044	0.397761	No	-0.399915	0.256325	No	565.22	289.44	457.84	208.57
chr19:42593982-42612813:-	ENSMUSG00000025185	Loxl4	protein_coding	0.799498	0.114358	No	0.512029	0.687679	No	-0.137106	0.822608	No	26.16	8.9	15.94	6.47
chr17:34969190-34972156:-	ENSMUSG00000091971	Hspa1a	protein_coding	0.794455	0.118761	No	0.755545	0.325673	No	0.289668	0.589059	No	19.37	7.35	19.98	10.83
chr14:50955992-50964749:+	ENSMUSG00000068417	Pnp2	protein_coding	0.793787	0.0979804	No	0.0934382	0.98378	No	-0.352223	0.474002	No	35.73	16.48	18.2	10.66
chr4:144892827-144928209:+	ENSMUSG00000066026	Dhrs3	protein_coding	0.790741	3.92999e-08	No	0.388946	0.126973	No	-1.00049	4.57232e-13	Down	1114.44	627.98	829.91	301.86
chr2:25054355-25062881:+	ENSMUSG00000006476	Nsmf	protein_coding	0.788647	0.0440063	No	0.492177	0.581232	No	-0.550375	0.125723	No	276.44	138.12	212.64	80.23
chr1:33908225-34308661:+	ENSMUSG00000026131	Dst	protein_coding	0.783907	0.0398176	No	-0.10699	0.979969	No	-0.00188931	0.998311	No	168.14	83.43	77.96	83.15
chr8:25513654-25575718:+	ENSMUSG00000031565	Fgfr1	protein_coding	0.783164	0.115136	No	0.22076	0.94631	No	0.21014	0.709251	No	24.76	10.91	14.29	13.64
chr2:125859109-125984299:+	ENSMUSG00000027207	Galk2	protein_coding	0.782407	0.000269118	No	0.00218329	0.998946	No	-0.25796	0.321395	No	1262.9	692.5	692.13	571.71
chr6:57581000-57664632:+	ENSMUSG00000029798	Herc6	protein_coding	0.780932	5.92402e-07	No	0.0229242	0.994427	No	-0.627537	4.37222e-05	No	1397.39	793.01	794.81	501.35
chr12:86678700-86692091:+	ENSMUSG00000021256	Vash1	protein_coding	0.776046	0.126651	No	0.0200901	0.997077	No	-0.920718	0.0151158	No	28.12	12.33	13.14	2.25
chrX:20059560-20097521:+	ENSMUSG00000037347	Chst7	protein_coding	0.774632	0.0604932	No	-0.105336	0.979969	No	-1.00048	0.00246447	Down	82.28	40.59	38.12	14.25
chr19:5740904-5758532:+	ENSMUSG00000024940	Ltbp3	protein_coding	0.770938	0.120701	No	0.113166	0.979969	No	0.205389	0.71564	No	25.63	10.93	12.72	14.18
chr9:51130307-51165517:-	ENSMUSG00000110266	Gm32742	protein_coding	0.769947	0.0898177	No	0.0307274	0.996092	No	0.317117	0.502519	No	50.59	25.04	26.11	33.73
chr5:92346638-92348889:-	ENSMUSG00000034855	Cxcl10	protein_coding	0.768351	0.0323508	No	0.330208	0.818561	No	0.437424	0.220247	No	46.29	24.22	32.13	35.43
chr4:98395785-98719603:+	ENSMUSG00000061859	Patj	protein_coding	0.767773	0.074218	No	-0.107116	0.979969	No	0.776224	0.0250166	No	174.18	83.85	73.88	157.93
chr7:120102353-120120992:+	ENSMUSG00000030917	Tmem159	protein_coding	0.765956	0.104835	No	-0.105967	0.980206	No	-0.0923641	0.882215	No	33.85	16.03	12.54	13.23
chr11:120064430-120086827:-	ENSMUSG00000039781	Cep131	protein_coding	0.765871	0.0113185	No	0.666322	0.130789	No	0.292126	0.391239	No	132	71.13	120.51	89.24
chr5:122643911-122691432:+	ENSMUSG00000029468	P2rx7	protein_coding	0.76507	0.141375	No	0.447224	0.774906	No	0.315472	0.543969	No	23.96	8.93	16.61	13.67
chr4:133574745-133584243:+	ENSMUSG00000028850	Gpatch3	protein_coding	0.76381	0.00682861	No	0.396039	0.574684	No	0.439653	0.119147	No	132.01	71.94	98.15	102.12
chr9:31089402-31131853:-	ENSMUSG00000031995	St14	protein_coding	0.763398	0.000881855	No	-0.31393	0.648997	No	1.52547	2.49749e-16	Up	780.99	438.15	335.22	1397.35
chr12:9690691-9691670:+	ENSMUSG00000112043	Gm48774	processed_pseudogene	0.76047	0.0921099	No	0.592448	0.478247	No	-0.10709	0.856675	No	73.73	35.32	66.57	31.75
chr11:117966079-117970047:-	ENSMUSG00000053113	Socs3	protein_coding	0.758984	0.146503	No	0.407886	0.816144	No	-0.0308983	0.966131	No	442.19	133.74	249.05	122.49
chr12:112907819-112929776:-	ENSMUSG00000002799	Jag2	protein_coding	0.756802	0.0444966	No	-0.434653	0.667968	No	-0.679629	0.0376118	No	191.76	97.79	68.57	51.13
chr7:126623249-126630861:-	ENSMUSG00000030717	Nupr1	protein_coding	0.754025	0.096474	No	-0.0228126	0.996274	No	-0.194748	0.71923	No	34.16	16.77	16.46	13.69
chr9:40293233-40531383:-	ENSMUSG00000040111	Gramd1b	protein_coding	0.751832	0.00104531	No	0.220361	0.842677	No	-0.899735	7.14014e-06	No	724.36	410.38	484.65	203.59
chr8:84661331-84662852:-	ENSMUSG00000053560	Ier2	protein_coding	0.750957	1.21137e-05	No	0.630656	0.00344602	No	0.0874182	0.754573	No	308.23	178.97	282.87	190.24
chr1:66849108-66849602:-	ENSMUSG00000082769	Gm15793	processed_pseudogene	0.746117	0.11161	No	0.436875	0.751643	No	0.262611	0.604071	No	31.13	15.75	23.91	20.46
chr9:85781868-85782627:-	ENSMUSG00000099980	Gm5619	processed_pseudogene	0.745176	0.160152	No	0.746361	0.3368	No	0.807345	0.0404954	No	23.69	4.87	23.85	24.22
chr2:120316461-120353137:-	ENSMUSG00000027291	Vps39	protein_coding	0.743066	0.0326168	No	0.724088	0.130789	No	0.759226	0.00805727	No	656.33	348.44	658.25	679.62
chr13:54371349-54383917:+	ENSMUSG00000025867	Cplx2	protein_coding	0.742007	0.112394	No	0.0425536	0.995367	No	-0.143423	0.8021	No	44.18	19.4	22.03	16.58
chr2:30077684-30091022:+	ENSMUSG00000026785	Pkn3	protein_coding	0.741513	0.149899	No	0.0795015	0.987675	No	0.0990553	0.877985	No	49.76	23.08	25.91	24.69
chr5:101832956-102069921:-	ENSMUSG00000043940	Wdfy3	protein_coding	0.738538	0.166895	No	0.703893	0.397761	No	0.428895	0.368223	No	21.34	7.52	20.15	12.8
chr1:193153111-193172023:+	ENSMUSG00000026638	Irf6	protein_coding	0.734851	0.147528	No	0.404027	0.80573	No	1.68679	3.00841e-07	Up	21.28	3.79	9.08	86.13
chr5:5489537-5514958:-	ENSMUSG00000046798	Cldn12	protein_coding	0.734506	0.170195	No	0.617714	0.521426	No	0.841233	0.030772	No	71.76	23.93	54.89	91.03
chr5:129584169-129611099:+	ENSMUSG00000029436	Mmp17	protein_coding	0.733836	0.165303	No	-0.708103	0.389146	No	-0.278888	0.602753	No	42.12	21.15	7.49	14.66
chr7:81859001-81884434:+	ENSMUSG00000038623	Tm6sf1	protein_coding	0.729102	3.69332e-07	No	0.286431	0.389483	No	0.600483	1.36615e-05	No	545.05	322.05	397.14	496.44
chr7:140807449-140822178:-	ENSMUSG00000060314	Zfp941	protein_coding	0.727807	0.160563	No	0.945119	0.114647	No	0.161754	0.784165	No	25.21	11.03	29	13.56
chrX:36112110-36171259:+	ENSMUSG00000017057	Il13ra1	protein_coding	0.72342	0.034979	No	0.386462	0.698446	No	0.851899	0.00180403	No	69.9	38.14	53.45	76.34
chr14:122918971-122984035:-	ENSMUSG00000041594	Tmtc4	protein_coding	0.720961	0.000283188	No	-0.129434	0.939442	No	0.716587	6.25706e-05	No	280.19	164.46	149.32	279.16
chr5:114896936-114912234:+	ENSMUSG00000029561	Oasl2	protein_coding	0.720196	0.00655786	No	0.229435	0.857296	No	-0.674266	0.00427115	No	573.91	329.4	386.73	193.43
chr4:132732966-132757252:-	ENSMUSG00000028885	Smpdl3b	protein_coding	0.719798	0.0240292	No	-0.0701715	0.98378	No	0.364111	0.271254	No	73.48	41.31	38.98	55.08
chr4:156199424-156200818:-	ENSMUSG00000035692	Isg15	protein_coding	0.717053	5.76144e-05	No	0.193884	0.816144	No	0.304274	0.125723	No	727.1	428.35	493.61	537.98
chr2:84998583-85037462:-	ENSMUSG00000027071	P2rx3	protein_coding	0.715589	0.0227499	No	-0.0272208	0.995375	No	-0.180262	0.650723	No	193.67	109.94	105.69	91.77
chr11:83028130-83040042:-	ENSMUSG00000072621	Slfn10-ps	transcribed_unprocessed_pseudogene	0.71214	0.000326521	No	0.441654	0.205708	No	0.445495	0.0244695	No	327.84	189.36	267.15	269.22
chr12:113269260-113273248:-	ENSMUSG00000087642	Ighe	IG_C_gene	0.710401	0.0267168	No	0.2172	0.914454	No	0.638688	0.020119	No	2068.07	1152.3	1395.17	1887.44
chr2:102658659-102790784:+	ENSMUSG00000005089	Slc1a2	protein_coding	0.706815	0.170164	No	0.675799	0.405758	No	-0.198229	0.722501	No	108.94	51.01	96.26	39.3
chrX:152004582-152016295:-	ENSMUSG00000025257	Ribc1	protein_coding	0.706258	0.165305	No	-0.020601	0.997077	No	-0.0479238	0.94681	No	36.59	14.77	14.36	13.34
chr4:152072498-152115400:+	ENSMUSG00000039713	Plekhg5	protein_coding	0.705429	0.190256	No	0.455226	0.75608	No	0.085202	0.899317	No	42.35	20.13	33.21	21.15
chr18:35829818-35861687:+	ENSMUSG00000046668	Cxxc5	protein_coding	0.703616	0.0256567	No	-0.0602663	0.986211	No	-0.490273	0.111289	No	111.31	63.55	60.2	43.06
chr10:127290774-127296288:+	ENSMUSG00000025408	Ddit3	protein_coding	0.702434	0.00280112	No	0.390975	0.441939	No	0.332162	0.190228	No	214.36	125.59	168.24	161.03
chr5:112343083-112378414:+	ENSMUSG00000042328	Hps4	protein_coding	0.701998	0.00021136	No	-0.103978	0.955976	No	-0.180611	0.47069	No	423.31	254.49	235.29	221.83
chr3:97658193-97673812:+	ENSMUSG00000038205	Prkab2	protein_coding	0.694233	0.150461	No	0.534816	0.581966	No	-0.107808	0.856569	No	98.14	46.51	85.78	42.98
chr7:81881251-81934473:-	ENSMUSG00000025104	Hdgfl3	protein_coding	0.692185	0.0106554	No	0.136547	0.955648	No	0.00566652	0.991238	No	115.1	67.64	74.77	68.08
chr7:98489283-98502181:+	ENSMUSG00000090958	Lrrc32	protein_coding	0.692039	0.0552114	No	-0.482783	0.513075	No	-1.74495	2.12668e-11	Down	371.91	210.26	136.78	44.11
chr13:21945094-21960779:+	ENSMUSG00000006720	Zfp184	protein_coding	0.691283	0.195332	No	0.566446	0.586159	No	0.528033	0.22613	No	20	8.83	17.52	16.94
chr10:81590904-81601073:-	ENSMUSG00000034758	Tle6	protein_coding	0.687772	0.19565	No	0.243408	0.939113	No	0.455619	0.315955	No	25.4	11.7	15.98	20
chr19:34550694-34576419:+	ENSMUSG00000045932	Ifit2	protein_coding	0.687629	0.02339	No	-0.0789711	0.980206	No	-1.19238	6.86535e-07	Down	334.79	194.83	174.39	73.73
chr4:108165437-108179308:+	ENSMUSG00000028601	Echdc2	protein_coding	0.686599	0.143651	No	0.596342	0.471376	No	-0.340902	0.464742	No	30.89	16.41	28.97	11.33
chr7:30563344-30567960:+	ENSMUSG00000109378	Gm49396	protein_coding	0.683165	0.086744	No	0.253477	0.905431	No	-0.368474	0.337876	No	124.29	67.18	85.91	50.29
chr1:100282329-100282643:-	ENSMUSG00000099835	Gm29668	processed_pseudogene	0.682915	0.105573	No	0.21237	0.939113	No	0.364006	0.36343	No	354.45	187.54	232.69	264.41
chr17:86753907-86833410:+	ENSMUSG00000024140	Epas1	protein_coding	0.681131	0.0483337	No	0.558223	0.336296	No	0.700045	0.0124981	No	102.09	57.97	93.43	102.51
chr17:46383731-46420920:+	ENSMUSG00000015597	Zfp318	protein_coding	0.678995	0.000388339	No	0.146098	0.918278	No	-1.00351	9.78145e-10	Down	1951.25	1195.79	1332.49	561.49
chr2:155490379-155518237:-	ENSMUSG00000027603	Ggt7	protein_coding	0.678766	0.222806	No	0.305036	0.911421	No	0.436648	0.355002	No	41.38	14.31	26.4	29.45
chr19:11485938-11512577:+	ENSMUSG00000058470	Gm8369	protein_coding	0.678461	2.21414e-08	No	-0.109951	0.909389	No	-1.59173	8.3959e-36	Down	567.63	350.89	323.43	110.3
chr10:81335265-81343266:-	ENSMUSG00000034872	Gipc3	protein_coding	0.678006	0.107592	No	-0.0116437	0.997667	No	0.134645	0.792951	No	52.39	28.28	28.55	32.05
chr2:38511643-38594606:+	ENSMUSG00000026749	Nek6	protein_coding	0.676019	0.00099658	No	-0.0628391	0.979969	No	0.302917	0.183079	No	401.34	242.94	233.34	307.29
chr12:113406604-113416324:-	ENSMUSG00000104213	Ighd	IG_C_gene	0.675584	0.0119165	No	0.00772784	0.997871	No	-1.18787	1.52818e-08	Down	2812.53	1665.2	1664.71	650.3
chr3:101855776-101924453:-	ENSMUSG00000033147	Slc22a15	protein_coding	0.675488	0.122477	No	0.635209	0.354097	No	0.882382	0.00543341	No	39.88	21.94	38.87	48.87
chr12:26442746-26456452:-	ENSMUSG00000020641	Rsad2	protein_coding	0.675336	0.227077	No	0.115004	0.979969	No	-0.220245	0.698548	No	279.87	91.42	102.61	70.93
chr2:157556362-157571274:-	ENSMUSG00000067787	Blcap	protein_coding	0.674158	0.00853196	No	0.561143	0.141511	No	0.227647	0.452775	No	167.87	99.88	154.7	118.68
chr1:153749426-153764221:+	ENSMUSG00000066800	Rnasel	protein_coding	0.673149	0.160081	No	0.309145	0.875929	No	-0.5535	0.152782	No	321.04	169.23	224.5	86.38
chr1:173566283-173599274:-	ENSMUSG00000073491	Ifi213	protein_coding	0.672422	0.079915	No	0.17356	0.950254	No	-0.818917	0.00550577	No	451.33	254.59	295.83	124.36
chr5:114923240-114937915:+	ENSMUSG00000041827	Oasl1	protein_coding	0.668827	0.0566164	No	0.0791052	0.981528	No	0.311143	0.384869	No	1015.86	581.41	610.49	773.23
chr10:4266380-4359470:+	ENSMUSG00000038587	Akap12	protein_coding	0.668255	0.058928	No	0.948712	0.00941144	No	0.25399	0.512059	No	117.62	66.1	143.56	82.75
chr3:36573142-36613477:-	ENSMUSG00000037325	Bbs7	protein_coding	0.665422	0.184153	No	0.234222	0.939113	No	-0.079925	0.900097	No	57.63	30.16	38.76	27.7
chr14:70766036-70778495:+	ENSMUSG00000022102	Dok2	protein_coding	0.665323	0.0668148	No	-0.0485896	0.99086	No	-0.885069	0.00215958	No	165.78	96.42	88.71	44.86
chr4:10874498-10899425:+	ENSMUSG00000059482	2610301B20Rik	protein_coding	0.663489	0.0374227	No	0.544025	0.314216	No	-0.181368	0.648289	No	94.94	56.37	86.43	48.14
chr1:60069785-60098645:-	ENSMUSG00000026019	Wdr12	protein_coding	0.661485	0.0196304	No	0.388094	0.55198	No	0.162222	0.649137	No	823.27	483.79	665.69	563.3
chr1:134405559-134411740:+	ENSMUSG00000026456	Cyb5r1	protein_coding	0.658966	0.00889069	No	0.179252	0.914454	No	0.713931	0.000703759	No	396.32	235.28	272.43	412.15
chr4:97772734-98118874:+	ENSMUSG00000028565	Nfia	protein_coding	0.658913	0.0117589	No	0.269112	0.784325	No	0.396582	0.122291	No	249.66	151.14	187.15	206.73
chr9:75625741-75637771:+	ENSMUSG00000032184	Lysmd2	protein_coding	0.657759	0.16868	No	0.344082	0.842677	No	0.0265993	0.968264	No	53.14	28.85	39.95	27.25
chr1:85938318-85961007:-	ENSMUSG00000049608	Gpr55	protein_coding	0.657612	0.0491033	No	-0.0355391	0.994427	No	0.594191	0.0345763	No	373.01	217.58	205.28	351.92
chr16:97535308-97560900:+	ENSMUSG00000023341	Mx2	polymorphic_pseudogene	0.656409	0.0346011	No	0.201568	0.920236	No	-0.835493	0.000857482	No	314.96	185.46	213.48	94.4
chr6:140424054-140597110:+	ENSMUSG00000030231	Plekha5	protein_coding	0.654874	0.00185625	No	0.4236	0.272903	No	-0.138835	0.635657	No	301.85	185.98	255.88	167.5
chr19:4445908-4477447:-	ENSMUSG00000049303	Syt12	protein_coding	0.65485	0.228197	No	0.148273	0.97667	No	0.275543	0.592717	No	33.96	10.2	16.99	21.23
chr2:168476410-168601657:-	ENSMUSG00000027544	Nfatc2	protein_coding	0.65451	9.05031e-06	No	0.0703412	0.967763	No	-0.21406	0.243814	No	586.44	366	385.42	314.58
chr11:51650954-51657681:+	ENSMUSG00000052563	D930048N14Rik	protein_coding	0.653909	0.255975	No	0.146821	0.97826	No	-0.431418	0.363324	No	21.49	10.62	12.65	5.13
chr4:148077061-148088031:-	ENSMUSG00000029007	Agtrap	protein_coding	0.652859	0.22487	No	-0.119689	0.979969	No	-0.281305	0.583054	No	378.1	213.34	195.94	171.04
chr7:141262706-141266481:-	ENSMUSG00000025498	Irf7	protein_coding	0.652855	0.00753368	No	0.49915	0.199743	No	0.226561	0.421498	No	977.38	595.88	865.8	711.53
chr13:21717659-21718069:+	ENSMUSG00000101355	Hist1h3h	protein_coding	0.652496	0.241403	No	1.03025	0.0673306	No	1.06395	0.00305342	Up	12.19	1.9	20.03	21.24
chr7:45783738-45804144:+	ENSMUSG00000062044	Lmtk3	protein_coding	0.652464	0.24135	No	0.502377	0.690729	No	0.82588	0.0299846	No	32.39	15.47	27.87	38.08
chr14:47648448-47739894:+	ENSMUSG00000021843	Ktn1	protein_coding	0.651053	1.42609e-06	No	0.543805	0.00087168	No	0.615055	9.64535e-07	No	1697	1068.58	1576.06	1657.65
chr1:30940302-30949770:-	ENSMUSG00000026064	Ptp4a1	protein_coding	0.650018	0.0753191	No	-0.068261	0.985264	No	0.334241	0.350125	No	1253.66	717.65	708.99	978.61
chr18:37806364-37841873:+	ENSMUSG00000102918	Pcdhgc3	protein_coding	0.64976	0.0474811	No	0.409972	0.588875	No	0.56167	0.0453089	No	107.88	60.32	89.4	99.28
chr4:149127121-149137629:-	ENSMUSG00000073705	Cenps	protein_coding	0.646248	0.0162182	No	0.0648041	0.983367	No	-0.0285743	0.950963	No	212.36	127.68	134.56	126.29
chr5:147330741-147400489:-	ENSMUSG00000042817	Flt3	protein_coding	0.64595	0.106018	No	0.143862	0.96593	No	-0.613773	0.0560063	No	431.68	244.84	284.65	147.81
chr2:119751320-119760431:-	ENSMUSG00000027297	Ltk	protein_coding	0.645059	0.137537	No	0.297167	0.872073	No	0.397709	0.30954	No	42.2	23.35	31.77	34.74
chr15:58175879-58214932:-	ENSMUSG00000022358	Fbxo32	protein_coding	0.644268	0.0378855	No	0.168245	0.942179	No	-0.203292	0.58968	No	111.56	65.56	77.48	57.35
chr7:84585159-84606722:-	ENSMUSG00000030630	Fah	protein_coding	0.643767	0.266068	No	0.607054	0.537259	No	0.540919	0.220227	No	258.83	114.25	233.41	218.04
chr2:126709096-126783470:-	ENSMUSG00000027364	Usp50	protein_coding	0.636753	0.26829	No	0.367243	0.852566	No	0.565331	0.190395	No	33.54	13.82	24.13	32.13
chr5:142960343-142973185:+	ENSMUSG00000029581	Fscn1	protein_coding	0.636139	0.224089	No	-0.117674	0.979969	No	0.917531	0.00834794	No	61.44	32.15	26.48	77.89
chr6:137477245-137654876:-	ENSMUSG00000015766	Eps8	protein_coding	0.636075	0.026809	No	-0.495256	0.324655	No	-0.571509	0.0262266	No	313.81	188.3	127.55	119.45
chr10:17796226-17845665:+	ENSMUSG00000039891	Txlnb	protein_coding	0.63553	0.135754	No	0.415827	0.707776	No	-0.0356104	0.955113	No	42.89	24.9	35.68	24.18
chr19:47105353-47138294:-	ENSMUSG00000033033	Calhm2	protein_coding	0.633863	0.0076627	No	0.248552	0.794394	No	0.037259	0.927333	No	160.17	99.53	120.28	102.29
chr8:34807297-34819894:+	ENSMUSG00000031530	Dusp4	protein_coding	0.633214	7.43159e-05	No	0.383939	0.154401	No	0.605814	3.17543e-05	No	748.94	473.9	628.43	735.08
chr11:79013440-79146407:-	ENSMUSG00000018334	Ksr1	protein_coding	0.633143	0.00658353	No	-0.26255	0.750293	No	-0.754119	0.000160919	No	396.96	245.67	202.53	139.5
chr1:74791516-74804179:+	ENSMUSG00000026167	Wnt10a	protein_coding	0.632641	0.260682	No	-0.206926	0.953771	No	0.176563	0.759035	No	41.51	14.83	9.67	21.58
chr6:128887588-128898167:+	ENSMUSG00000030365	Clec2i	protein_coding	0.632303	0.000133163	No	-0.27514	0.513075	No	-1.31035	2.40911e-18	Down	596.66	376.55	307.24	143.23
chr12:24651274-24662789:+	ENSMUSG00000020653	Klf11	protein_coding	0.630576	0.132638	No	-0.428959	0.676528	No	-0.446437	0.22422	No	150.8	85.16	60.23	58.6
chr1:106538178-106714274:-	ENSMUSG00000057329	Bcl2	protein_coding	0.63045	3.97798e-08	No	-0.0587897	0.96593	No	-0.70938	1.35749e-10	No	1413.25	902.68	862.62	541.99
chr2:62595798-62646255:-	ENSMUSG00000026896	Ifih1	protein_coding	0.6296	0.00143768	No	0.00897655	0.997332	No	-0.703422	5.74603e-05	No	972.74	611.21	610.66	364.66
chr8:24584136-24597009:-	ENSMUSG00000031551	Ido1	protein_coding	0.62733	0.00379961	No	0.386059	0.356572	No	-0.00871091	0.984442	No	330.33	206.49	275.14	204.2
chr17:25242659-25256364:-	ENSMUSG00000047507	Baiap3	protein_coding	0.622523	0.277783	No	0.0534524	0.993671	No	1.58804	2.59597e-06	Up	15.29	5.3	5.88	45.77
chr14:45713132-45713324:-	ENSMUSG00000082662	Gm15516	processed_pseudogene	0.621577	0.0764506	No	0.0513976	0.988914	No	0.249709	0.495271	No	25.38	1	1.95	12.32
chr10:77907722-77970563:-	ENSMUSG00000009292	Trpm2	protein_coding	0.620578	0.29154	No	0.472375	0.741546	No	0.303528	0.56406	No	18.75	7.65	15.17	10.59
chr10:75060592-75184921:+	ENSMUSG00000009681	Bcr	protein_coding	0.61839	0.00239549	No	0.303304	0.563729	No	0.110219	0.70467	No	456.03	285.67	360.8	311.6
chr3:129677565-129755316:-	ENSMUSG00000028017	Egf	protein_coding	0.615787	0.167052	No	0.2081	0.940557	No	-0.305599	0.470052	No	72.43	42.16	49.99	32.52
chr18:36345619-36402980:+	ENSMUSG00000046727	Cystm1	protein_coding	0.614831	0.289771	No	1.00488	0.0795734	No	0.585603	0.167752	No	22.92	11.03	31.92	21.28
chr2:176798612-176811223:+	ENSMUSG00000078877	Gm14295	protein_coding	0.614517	0.253416	No	0.228603	0.941981	No	0.394167	0.378336	No	102.09	56.13	69.94	73.47
chr15:25622525-25813673:+	ENSMUSG00000022272	Myo10	protein_coding	0.614331	0.184683	No	0.840214	0.107838	No	-0.209124	0.659886	No	44.71	26.02	54.2	21.64
chr9:107576927-107581710:+	ENSMUSG00000010051	Hyal1	protein_coding	0.614007	0.305186	No	0.330605	0.883371	No	0.387555	0.426969	No	17.02	7.29	11.86	12.04
chr9:45039799-45054015:+	ENSMUSG00000032092	Mpzl2	protein_coding	0.613848	0.288953	No	0.915202	0.133339	No	0.652892	0.109619	No	23.46	10.68	30.6	24.02
chr9:83548327-83638801:+	ENSMUSG00000032261	Sh3bgrl2	protein_coding	0.606263	0.29154	No	-0.376979	0.83836	No	-0.236593	0.66443	No	57.4	30.64	20.68	22.78
chr7:107595207-107748583:+	ENSMUSG00000036528	Ppfibp2	protein_coding	0.604938	0.0597386	No	0.249679	0.863033	No	-0.0364411	0.942564	No	102.9	63.49	78.4	61.75
chr17:35320405-35325099:+	ENSMUSG00000079507	H2-Q1	protein_coding	0.604246	0.276381	No	0.54521	0.593316	No	0.373894	0.423239	No	20.98	11.52	20.09	16.95
chr14:55823144-55833943:+	ENSMUSG00000023411	Nfatc4	protein_coding	0.602081	0.313149	No	1.07	0.053878	No	0.667434	0.10424	No	12	4.57	22.51	13
chr3:129878606-129895825:+	ENSMUSG00000027999	Pla2g12a	protein_coding	0.601771	0.00139513	No	-0.0258405	0.994409	No	0.302685	0.130206	No	348.73	224.08	220.27	279.45
chr6:145931641-145965223:+	ENSMUSG00000030255	Sspn	protein_coding	0.600307	0.32013	No	-0.048033	0.994427	No	0.279662	0.602935	No	50.23	25.8	24	35.86
chr7:45705088-45710203:+	ENSMUSG00000059824	Dbp	protein_coding	0.599799	0.00979028	No	0.0626379	0.980206	No	-0.0419284	0.915601	No	144.93	92.85	96.66	90.06
chr10:121263820-121351278:-	ENSMUSG00000052302	Tbc1d30	protein_coding	0.599771	0.0914758	No	-0.23118	0.895918	No	-0.800084	0.00254173	No	572.95	360.11	300.64	180.87
chr15:39006034-39038188:+	ENSMUSG00000022297	Fzd6	protein_coding	0.599552	0.318457	No	0.488662	0.720735	No	0.0656644	0.925703	No	26.12	10.62	19.62	11.35
chr8:94745590-94751699:+	ENSMUSG00000031779	Ccl22	protein_coding	0.598561	0.0466973	No	-0.747504	0.0315184	No	-1.98572	8.23664e-21	Down	1787.83	1136.76	618.19	227.82
chr19:41600257-41743665:-	ENSMUSG00000025020	Slit1	protein_coding	0.598358	0.290946	No	0.391507	0.813314	No	0.952551	0.00804462	No	23.93	7.03	13.22	40.59
chr11:72301629-72313733:+	ENSMUSG00000040483	Xaf1	protein_coding	0.59799	0.0279659	No	0.211446	0.872817	No	-0.282475	0.324213	No	519.08	326.78	381.88	263.71
chr10:75774115-75781414:-	ENSMUSG00000001665	Gstt3	protein_coding	0.596977	0.012294	No	0.075564	0.979969	No	-0.216099	0.436265	No	300.68	191.65	204.08	160.24
chr11:114765388-114790739:+	ENSMUSG00000010021	Kif19a	protein_coding	0.596607	0.284104	No	-0.18737	0.960006	No	0.373093	0.417031	No	49.61	28.53	22.4	41.26
chr19:27216484-27254231:+	ENSMUSG00000024924	Vldlr	protein_coding	0.595914	0.32521	No	0.652547	0.468803	No	0.0990193	0.879533	No	34.05	14.67	35.36	16.41
chr19:8989284-9076919:+	ENSMUSG00000069833	Ahnak	protein_coding	0.595778	0.0495013	No	0.09164	0.979612	No	-0.260759	0.417269	No	273.23	177.51	190.14	143.65
chr12:81026808-81186414:+	ENSMUSG00000021136	Smoc1	protein_coding	0.594502	0.327614	No	0.406389	0.816313	No	-0.316401	0.542863	No	23.74	11.89	20.96	7.63
chr3:89864059-89913196:-	ENSMUSG00000027947	Il6ra	protein_coding	0.594076	0.00164432	No	0.0167671	0.995375	No	-0.409133	0.0301289	No	419.87	272.31	277.01	202.51
chr4:120930137-120951699:-	ENSMUSG00000064141	Zfp69	protein_coding	0.593098	0.257049	No	0.21649	0.944014	No	-0.311915	0.512059	No	43.22	25.11	29.95	18.16
chr12:100876682-100908198:-	ENSMUSG00000047415	Gpr68	protein_coding	0.592532	0.327602	No	0.328724	0.883013	No	0.262987	0.627262	No	17.15	7.19	12.25	10.91
chr11:5969644-6066362:-	ENSMUSG00000057897	Camk2b	protein_coding	0.591626	0.102822	No	0.420018	0.581232	No	0.572706	0.0454305	No	111.39	69.19	96.98	109.21
chr13:116854820-117025537:-	ENSMUSG00000021725	Parp8	protein_coding	0.591552	0.0883912	No	-0.039757	0.993011	No	-0.317406	0.348728	No	302.92	184.5	177.02	142.09
chr10:39118804-39133914:-	ENSMUSG00000051736	Fam229b	protein_coding	0.591209	0.244953	No	0.379643	0.805108	No	0.196518	0.705935	No	28.02	16.24	23.19	19.01
chr6:134715468-134792625:-	ENSMUSG00000030203	Dusp16	protein_coding	0.590788	0.00956393	No	0.347232	0.478247	No	0.511625	0.0111148	No	408.17	258.62	340.37	384.37
chr13:12269426-12340760:-	ENSMUSG00000052374	Actn2	protein_coding	0.59045	0.336262	No	0.308118	0.909389	No	0.188678	0.748526	No	20.32	9.75	14.5	11.04
chr7:141009586-141010770:-	ENSMUSG00000025492	Ifitm3	protein_coding	0.58897	0.141709	No	0.55225	0.381123	No	1.28882	6.26878e-07	Up	119.01	70	116.1	213.13
chr13:18973460-18974141:+	ENSMUSG00000113993	Gm47659	processed_pseudogene	0.587843	0.338442	No	0.384169	0.839768	No	0.377914	0.44343	No	17.77	8.59	12.98	13.58
chr17:26113316-26123254:+	ENSMUSG00000024180	Tmem8	protein_coding	0.587748	0.0290783	No	0.16014	0.93808	No	0.269305	0.350997	No	115.16	72.3	83.5	90.95
chr11:78343482-78349164:+	ENSMUSG00000002058	Unc119	protein_coding	0.58719	0.000845881	No	0.0693129	0.977893	No	-0.00617162	0.986921	No	247.95	161.93	170.02	161.11
chr8:71248561-71272934:-	ENSMUSG00000035439	Haus8	protein_coding	0.587074	0.11708	No	-0.0218219	0.996092	No	0.191431	0.638321	No	242.87	146.48	142.11	176.17
chrX:8892382-8894964:+	ENSMUSG00000052364	B630019K06Rik	protein_coding	0.586793	0.277761	No	-0.405702	0.797721	No	-0.337762	0.475105	No	38.7	21.7	14.57	15.47
chr12:57230427-57497199:+	ENSMUSG00000047022	Mipol1	protein_coding	0.58607	0.313686	No	0.362507	0.850148	No	0.0520131	0.940102	No	38.65	20.53	30.84	21.86
chr9:73044854-73097629:+	ENSMUSG00000032202	Rab27a	protein_coding	0.586033	0.000293763	No	-0.122983	0.920517	No	-0.102802	0.661237	No	817.35	533.22	488.15	493.81
chr10:67535475-67542188:+	ENSMUSG00000037868	Egr2	protein_coding	0.584915	0.014899	No	-0.0435314	0.988716	No	-0.550004	0.00849423	No	851.62	546.17	524.13	357.04
chr7:99381414-99461877:+	ENSMUSG00000035314	Gdpd5	protein_coding	0.584488	0.343164	No	-0.291685	0.920236	No	-0.00546717	0.994816	No	56.67	24.42	18.25	27.15
chr8:84990603-85003349:+	ENSMUSG00000052566	Hook2	protein_coding	0.584188	0.00459815	No	0.128767	0.939113	No	-0.33031	0.128007	No	233.85	153.04	168.61	119.56
chr6:57689433-57689649:-	ENSMUSG00000097656	Gm26712	transcribed_unprocessed_pseudogene	0.583244	0.184683	No	0.399937	0.72896	No	-0.092534	0.864533	No	43.85	27.01	38.08	24.34
chr14:73025603-73049114:-	ENSMUSG00000033470	Cysltr2	protein_coding	0.580085	0.272977	No	0.476184	0.676658	No	0.564695	0.146256	No	37.48	21.14	34.14	35.44
chr9:75565621-75611325:-	ENSMUSG00000032186	Tmod2	protein_coding	0.579543	0.34116	No	0.619429	0.502657	No	-0.316032	0.537544	No	18.6	7.79	17.7	4.43
chr7:25009849-25072346:-	ENSMUSG00000003378	Grik5	protein_coding	0.578633	0.170287	No	0.508335	0.482832	No	0.147485	0.754573	No	83.48	51.06	80.31	58.82
chrX:159988433-160123351:+	ENSMUSG00000031303	Map3k15	protein_coding	0.577948	0.163427	No	0.0445475	0.993103	No	-0.0246387	0.966203	No	61.11	36.71	39.23	37.1
chr2:125068124-125088677:+	ENSMUSG00000035183	Slc24a5	protein_coding	0.577944	0.340538	No	0.15931	0.970138	No	0.207013	0.716233	No	19.28	10.58	12.26	13.13
chr17:7926000-7934897:+	ENSMUSG00000033450	Tagap	protein_coding	0.577124	0.00152668	No	-0.300742	0.458089	No	-1.26452	1.35024e-17	Down	3077.96	2021.03	1596.83	796.38
chr6:65117293-65144908:-	ENSMUSG00000029919	Hpgds	protein_coding	0.576918	0.00183054	No	0.128987	0.928221	No	-0.66193	6.85128e-05	No	567.35	369.95	407.29	227.08
chr16:20545212-20548456:-	ENSMUSG00000080797	Gm15760	transcribed_processed_pseudogene	0.575892	0.358118	No	0.444715	0.777515	No	0.560856	0.201301	No	38.31	17.1	33.48	35.53
chr7:83584927-83625614:+	ENSMUSG00000038540	Tmc3	protein_coding	0.574898	0.344471	No	0.589985	0.556395	No	-0.252159	0.644197	No	24.91	13.4	25.79	9.84
chr17:25863698-25868738:-	ENSMUSG00000025732	Mcrip2	protein_coding	0.573821	0.278918	No	0.645234	0.389146	No	0.0727675	0.908447	No	29.76	17.55	32.16	18.12
chr12:83763634-83792382:+	ENSMUSG00000021223	Papln	protein_coding	0.57076	0.0745359	No	0.601237	0.158044	No	0.655994	0.0079801	No	204.63	131.72	211.64	220.31
chr13:22002173-22009742:-	ENSMUSG00000006179	Prss16	protein_coding	0.570219	0.215483	No	0.424073	0.693087	No	1.28451	3.25993e-06	Up	41.49	25.85	37.24	74.99
chr7:30957770-30973464:-	ENSMUSG00000001247	Lsr	protein_coding	0.570164	0.125475	No	0.105285	0.979456	No	0.73725	0.00571616	No	60.4	38.32	41.31	68.82
chr1:36264597-36274679:-	ENSMUSG00000047180	Neurl3	protein_coding	0.569842	0.000652357	No	-0.249056	0.590306	No	-1.02708	3.34506e-12	Down	540.93	357.21	298.32	168.57
chr8:33516738-33585582:+	ENSMUSG00000009628	Tex15	protein_coding	0.56798	0.156863	No	0.166468	0.950832	No	-0.00799136	0.989551	No	125.93	79.6	91.7	78.78
chr11:102393403-102402555:+	ENSMUSG00000006575	Rundc3a	protein_coding	0.567797	0.346474	No	0.51284	0.667313	No	0.688601	0.0823281	No	12.75	7.28	12.45	15.18
chr13:3882018-3918220:-	ENSMUSG00000021215	Net1	protein_coding	0.566753	0.00879993	No	0.409516	0.265154	No	-0.265641	0.244878	No	2895.34	1889.2	2542.33	1552.84
chr10:61715263-61739260:+	ENSMUSG00000020085	Aifm2	protein_coding	0.565304	0.140599	No	0.677955	0.147697	No	0.559991	0.058448	No	60.58	38.78	67.65	61.31
chr6:121245906-121270917:+	ENSMUSG00000030107	Usp18	protein_coding	0.562804	0.126651	No	0.179236	0.939113	No	-0.17845	0.655446	No	365.68	235.25	264.03	201.28
chr5:105014150-105139540:-	ENSMUSG00000034438	Gbp8	protein_coding	0.562742	0.0709784	No	0.389272	0.565606	No	-0.0850352	0.838215	No	161.4	102.39	140.15	95.34
chr5:120876142-120887613:-	ENSMUSG00000066861	Oas1g	protein_coding	0.560303	0.30702	No	0.306434	0.883013	No	-0.591338	0.141692	No	35.03	21.57	28.39	11.28
chr11:44454571-44470498:-	ENSMUSG00000041231	Ublcp1	protein_coding	0.560032	0.0326468	No	0.0498707	0.986211	No	-0.14982	0.641262	No	374.52	243.56	248.68	218.98
chr7:30563301-30565365:+	ENSMUSG00000078765	U2af1l4	protein_coding	0.557341	0.140599	No	0.550728	0.325118	No	0.158661	0.703549	No	171.23	107.65	168.35	122.82
chr8:95352268-95375080:+	ENSMUSG00000031790	Mmp15	protein_coding	0.556498	0.385921	No	0.0710878	0.988914	No	0.0239173	0.975245	No	17.01	8.64	9.34	7.99
chr11:49678710-49679057:-	ENSMUSG00000083061	Gm12191	processed_pseudogene	0.555766	0.371444	No	0.695217	0.389146	No	0.394269	0.407191	No	846.34	383.14	965.94	661.32
chr12:78226379-78684772:+	ENSMUSG00000047454	Gphn	protein_coding	0.55424	0.00120241	No	0.31044	0.373051	No	-0.144645	0.513374	No	685.67	460.2	574.28	409.2
chr2:119174509-119177575:+	ENSMUSG00000055926	Gm14137	protein_coding	0.554195	0.363887	No	0.127476	0.979969	No	0.408203	0.38086	No	23.61	13.15	14.69	20.17
chr2:11705290-11734317:+	ENSMUSG00000023206	Il15ra	protein_coding	0.554162	0.0840537	No	0.34193	0.681027	No	0.050395	0.912943	No	132.73	86.49	112.66	89.31
chr1:132022806-132068062:-	ENSMUSG00000059149	Mfsd4a	protein_coding	0.553083	0.0597386	No	0.110438	0.96593	No	0.884717	4.12397e-05	No	1061.48	702.55	765.38	1409.23
chr17:70875840-70876312:+	ENSMUSG00000100865	Gm9320	transcribed_processed_pseudogene	0.55292	0.338234	No	0.387972	0.813519	No	0.515088	0.216071	No	35.32	18.33	29.42	34.26
chr4:107134155-107179116:-	ENSMUSG00000028619	Tceanc2	protein_coding	0.55217	0.130205	No	0.328792	0.754153	No	0.187963	0.628242	No	285.98	184.32	236.39	213.31
chr8:83723251-83741326:-	ENSMUSG00000002885	Adgre5	protein_coding	0.55166	0.0098504	No	0.34914	0.409398	No	0.520109	0.00502242	No	1054.21	697.22	901.17	1020.19
chr6:56777524-56797813:-	ENSMUSG00000059486	Kbtbd2	protein_coding	0.549091	0.200655	No	0.683261	0.189837	No	0.749557	0.0109777	No	368.19	229.54	410.38	426.89
chr6:120666369-120771190:+	ENSMUSG00000071226	Cecr2	protein_coding	0.548115	0.310658	No	0.220156	0.941222	No	0.274738	0.563415	No	200.27	119.35	150.25	143.44
chr3:157894248-157925077:-	ENSMUSG00000028179	Cth	protein_coding	0.547954	0.0215198	No	0.161916	0.917664	No	-0.00842039	0.985029	No	503.79	335.32	376.73	332.31
chr11:118392751-118402092:-	ENSMUSG00000033880	Lgals3bp	protein_coding	0.547111	0.0875022	No	0.242397	0.85217	No	0.0621317	0.88598	No	1513.72	977.03	1186.15	1027.66
chr4:70047157-70048205:+	ENSMUSG00000082368	Gm11225	processed_pseudogene	0.546679	0.160773	No	0.53664	0.366211	No	0.516979	0.087325	No	55.72	35.48	55.9	54.92
chr4:137468769-137570630:+	ENSMUSG00000028763	Hspg2	protein_coding	0.546638	0.233167	No	0.362984	0.780726	No	-0.265106	0.533427	No	191.13	121.17	165.85	96.12
chr4:16122733-16163647:-	ENSMUSG00000041135	Ripk2	protein_coding	0.546584	0.0158834	No	-0.0646747	0.979969	No	-0.277696	0.24504	No	316.49	212.17	201.64	170.8
chr2:84432855-84476775:-	ENSMUSG00000027082	Tfpi	protein_coding	0.545967	0.387207	No	0.152354	0.975291	No	-0.0548424	0.938446	No	31.76	17.14	20.67	15.74
chr11:48985327-48994172:-	ENSMUSG00000078922	Tgtp1	protein_coding	0.545578	0.18396	No	0.23088	0.914454	No	-0.208526	0.614876	No	342.22	217.96	245.59	181.89
chr4:139960220-139968026:-	ENSMUSG00000078234	Klhdc7a	protein_coding	0.545138	0.343164	No	0.345797	0.852566	No	0.655535	0.0854215	No	23.35	13.68	18.98	25.58
chr10:75933130-75937747:+	ENSMUSG00000049422	Chchd10	protein_coding	0.545134	0.00147691	No	0.19262	0.78007	No	0.988226	8.89248e-13	No	413.8	277.99	320.53	570.18
chr13:23266534-23266821:+	ENSMUSG00000082593	Gm11331	unprocessed_pseudogene	0.544907	0.349858	No	0.537599	0.590991	No	0.403264	0.368235	No	38.64	22.41	38.23	32.35
chr10:81574561-81590845:+	ENSMUSG00000034771	Tle2	protein_coding	0.544678	0.309843	No	-0.103643	0.979969	No	-0.160767	0.764674	No	76.24	46.32	43.14	39.52
chrX:153139981-153171943:+	ENSMUSG00000041658	Rragb	protein_coding	0.544321	0.142123	No	0.0185774	0.996092	No	-0.12509	0.775386	No	79.58	52.25	51.79	47.11
chr8:48099092-48153233:+	ENSMUSG00000031562	Dctd	protein_coding	0.539664	0.0481994	No	0.186015	0.902825	No	-0.21025	0.487473	No	225.12	151.79	174.11	128.75
chr4:123859679-123863165:+	ENSMUSG00000073761	4933427I04Rik	protein_coding	0.539636	0.232574	No	0.681377	0.211936	No	0.949293	0.000841978	No	44.47	27.55	49.33	61.83
chr6:148842492-148896237:-	ENSMUSG00000030309	Caprin2	protein_coding	0.537895	0.309013	No	0.408685	0.75608	No	-0.0618145	0.921816	No	53.47	32.27	47.28	29.73
chr7:119794006-119848943:+	ENSMUSG00000030924	Rexo5	protein_coding	0.537608	0.275638	No	0.091341	0.980664	No	0.526308	0.141718	No	142.93	87.42	93.04	137.05
chr17:26941253-26972434:+	ENSMUSG00000067629	Syngap1	protein_coding	0.535957	0.411831	No	0.347554	0.870469	No	0.486089	0.284546	No	35.23	20.62	30.96	36.42
chr2:152337422-152344032:-	ENSMUSG00000032715	Trib3	protein_coding	0.535036	0.143662	No	0.0276618	0.995375	No	-0.165711	0.678808	No	205.18	133.08	134.73	111.79
chr17:25958364-25985796:-	ENSMUSG00000037326	Capn15	protein_coding	0.534778	0.00658353	No	0.249042	0.667381	No	0.729694	4.84496e-06	No	559.78	378.57	455.06	647.66
chr7:43562256-43575461:+	ENSMUSG00000056592	Zfp658	protein_coding	0.534566	0.125371	No	0.412323	0.550299	No	1.63956	2.43641e-14	Up	97.33	63.43	85.69	227.17
chr5:8893717-8959231:+	ENSMUSG00000042476	Abcb4	protein_coding	0.534047	0.249965	No	0.258931	0.90003	No	-0.991499	0.0010729	No	100.38	65.66	82.48	26.51
chr12:54178981-54203860:-	ENSMUSG00000035105	Egln3	protein_coding	0.533481	0.353641	No	2.82993	1.495e-20	Up	0.189415	0.723242	No	60.27	35.31	498.99	43.03
chr5:39613935-39755475:-	ENSMUSG00000051022	Hs3st1	protein_coding	0.532237	0.0989191	No	0.383543	0.581232	No	-0.258552	0.436903	No	87.29	57.92	78.29	46.95
chr1:173468485-173491041:-	ENSMUSG00000037849	Ifi206	protein_coding	0.52818	0.199237	No	0.123184	0.970138	No	-0.964248	0.000325261	No	745.69	461.81	517.3	208.86
chr7:19756131-19771016:-	ENSMUSG00000002980	Bcam	protein_coding	0.526453	0.42908	No	0.459484	0.75608	No	0.40266	0.405421	No	32.47	15.83	29.71	28.07
chr5:123930679-123969895:+	ENSMUSG00000061882	Ccdc62	protein_coding	0.524831	0.327614	No	0.541157	0.530775	No	0.187369	0.713214	No	48.15	29.5	47.55	34.53
chr14:105891947-105896819:-	ENSMUSG00000022114	Spry2	protein_coding	0.523333	0.374137	No	0.392435	0.803106	No	-0.0922972	0.881738	No	31.01	19.09	28.1	17.58
chr8:67689082-68212027:-	ENSMUSG00000030465	Psd3	protein_coding	0.523127	0.391017	No	-0.0985266	0.983367	No	0.909179	0.0102756	No	100.27	57.43	47.85	139.96
chr6:15720661-15802169:+	ENSMUSG00000041390	Mdfic	protein_coding	0.522967	0.00218835	No	0.0167116	0.995375	No	0.556819	0.000176398	No	518.39	354.57	357.69	531.2
chr3:103102604-103169769:+	ENSMUSG00000007379	Dennd2c	protein_coding	0.52182	0.32895	No	0.236824	0.933564	No	-0.271417	0.563489	No	45.38	29	36.24	21.44
chr11:51643063-51650842:-	ENSMUSG00000001053	N4bp3	protein_coding	0.521339	0.192647	No	-0.131148	0.966142	No	-0.362154	0.299098	No	87.67	58.69	52.04	43.46
chr4:62480053-62497298:+	ENSMUSG00000028392	Bspry	protein_coding	0.521263	0.342489	No	-0.0670587	0.988914	No	-0.429812	0.302599	No	79.47	50	47.07	32.69
chr3:59005825-59318682:+	ENSMUSG00000056476	Med12l	protein_coding	0.519744	0.395439	No	0.552235	0.581232	No	-0.21211	0.696306	No	44.03	26.03	46.93	20.69
chrX:93654863-93749951:+	ENSMUSG00000035246	Pcyt1b	protein_coding	0.518818	0.442937	No	0.338959	0.878734	No	-0.577056	0.184859	No	66.88	31.68	58.37	14.85
chr4:16011005-16012326:-	ENSMUSG00000084408	Gm11870	processed_pseudogene	0.518574	0.429436	No	-0.148516	0.978192	No	-0.58371	0.175263	No	21.08	12.64	10.2	6.02
chr1:66830839-66863277:-	ENSMUSG00000026003	Acadl	protein_coding	0.518352	0.00902837	No	0.104133	0.94725	No	0.29429	0.136778	No	1324.88	910.77	986.48	1129.92
chr8:105701148-105703496:+	ENSMUSG00000005699	Pard6a	protein_coding	0.518118	0.117724	No	0.603264	0.147697	No	0.36912	0.204339	No	86.22	57.77	92.51	77.16
chr14:31523082-31591343:-	ENSMUSG00000057606	Colq	protein_coding	0.518058	0.419286	No	0.517722	0.659784	No	0.599214	0.147171	No	27.56	14.15	26.85	30.73
chr5:138273655-138280005:-	ENSMUSG00000029510	Gpc2	protein_coding	0.517678	0.440171	No	0.655262	0.45964	No	1.13222	0.00156129	Up	15.26	7.5	17.82	29.88
chr6:43345001-43666278:-	ENSMUSG00000029735	Tpk1	protein_coding	0.51741	0.33197	No	-0.324374	0.852566	No	-0.22594	0.641262	No	96.26	60.57	43.61	48.69
chr16:33829665-33949338:+	ENSMUSG00000022817	Itgb5	protein_coding	0.516658	0.309013	No	0.123722	0.978674	No	0.309232	0.464889	No	122.94	77.81	87.6	98.77
chr3:95878503-95882251:-	ENSMUSG00000038550	Ciart	protein_coding	0.516212	0.230099	No	0.25674	0.883013	No	0.457453	0.167454	No	102.96	67.06	83.86	98.66
chr10:45875291-45876086:+	ENSMUSG00000110841	Gpx4-ps2	transcribed_processed_pseudogene	0.514989	0.165792	No	0.358824	0.690083	No	0.912421	0.000179762	No	172.92	111.18	151.47	231.81
chr3:131110471-131224356:+	ENSMUSG00000027985	Lef1	protein_coding	0.513431	0.276158	No	0.243927	0.915254	No	0.777835	0.0101356	No	114.64	67.87	88.27	142.16
chr4:132492032-132510501:-	ENSMUSG00000028893	Sesn2	protein_coding	0.513299	0.0659706	No	0.175029	0.917543	No	0.255652	0.358344	No	980.31	664.35	753.42	796.05
chr8:92855339-92919279:+	ENSMUSG00000033192	Lpcat2	protein_coding	0.512928	0.442922	No	0.386027	0.834773	No	0.255259	0.641509	No	16.16	8.86	14.1	12.08
chr15:76368898-76371437:+	ENSMUSG00000022554	Hgh1	protein_coding	0.511835	0.0890173	No	0.292259	0.739642	No	0.314544	0.259761	No	226.35	151.07	189.05	193.49
chr17:15010176-15022449:+	ENSMUSG00000116895	Gm3435	protein_coding	0.511779	0.45289	No	0.610272	0.533474	No	0.21898	0.701964	No	35.62	19.11	44.57	27.11
chr17:86997256-87025406:-	ENSMUSG00000024145	Pigf	protein_coding	0.510977	0.0370964	No	0.252761	0.753256	No	0.245698	0.33449	No	237.19	162.69	194.49	194.28
chr17:57105385-57107757:+	ENSMUSG00000035678	Tnfsf9	protein_coding	0.509274	0.273908	No	0.0222222	0.996092	No	-0.23842	0.583054	No	91.2	58.27	60.18	47.93
chr11:83027500-83027997:-	ENSMUSG00000082419	Gm11425	processed_pseudogene	0.508788	0.39245	No	0.395493	0.797721	No	0.381876	0.39117	No	38.4	21.47	34.48	33.83
chr1:75479532-75485705:+	ENSMUSG00000051703	Tmem198	protein_coding	0.508634	0.441183	No	-0.0192676	0.997077	No	0.607593	0.14629	No	20.95	8.89	9.11	24.67
chr7:127785608-127803802:+	ENSMUSG00000108815	Gm49388	protein_coding	0.507619	0.357612	No	0.209046	0.944014	No	0.660897	0.0624053	No	70.55	42.24	54.71	81.16
chr10:56354451-56355074:-	ENSMUSG00000071303	Rps8-ps1	processed_pseudogene	0.507591	0.460172	No	0.244611	0.941222	No	0.0833588	0.903181	No	27.81	14.54	21.99	16.61
chr4:145464204-145467420:+	ENSMUSG00000052912	Smarca5-ps	transcribed_processed_pseudogene	0.507457	0.461788	No	-0.247338	0.939442	No	0.296746	0.577601	No	25.02	13.85	9.31	19.49
chr1:72307421-72394952:+	ENSMUSG00000026187	Xrcc5	protein_coding	0.507338	0.000297676	No	-0.088682	0.943575	No	-0.00085961	0.998283	No	402.99	281.13	263.57	280.28
chr8:40551095-40634797:-	ENSMUSG00000039431	Mtmr7	protein_coding	0.507093	0.437582	No	0.145738	0.978192	No	0.16975	0.768783	No	27.41	16.52	19.04	18.81
chr12:73964481-73988966:+	ENSMUSG00000021113	Snapc1	protein_coding	0.506521	0.0365597	No	0.34851	0.476541	No	0.116191	0.709198	No	226.34	154.4	201.51	169.33
chr5:8490334-8622952:-	ENSMUSG00000040570	Rundc3b	protein_coding	0.506219	0.0944327	No	0.236223	0.84271	No	0.0639607	0.876558	No	96.25	65.37	78.24	68.94
chr14:63372836-63417037:-	ENSMUSG00000014453	Blk	protein_coding	0.505934	0.00107917	No	-0.151992	0.838651	No	-0.499174	0.000402158	No	869.72	604.33	542.3	420.52
chr2:175422300-175435807:-	ENSMUSG00000078897	Gm4724	protein_coding	0.50588	0.419172	No	1.33001	0.00170888	Up	0.700515	0.0679071	No	34.53	19.63	76.48	42.45
chr4:141301240-141329384:+	ENSMUSG00000006445	Epha2	protein_coding	0.505337	0.221423	No	0.347196	0.750293	No	0.368327	0.274696	No	109.5	73.51	98.67	101.97
chr17:34398820-34460734:+	ENSMUSG00000057246	BC051142	protein_coding	0.504913	0.445905	No	0.616053	0.502294	No	0.546014	0.200065	No	14.33	5.9	17.08	15.83
chr4:134060815-134092504:+	ENSMUSG00000012123	Crybg2	protein_coding	0.502333	0.232782	No	0.160482	0.955001	No	-0.614273	0.0435252	No	88.33	58.6	66.81	35.2
chr6:83548859-83550381:-	ENSMUSG00000108484	Gm18537	transcribed_processed_pseudogene	0.501823	0.380452	No	0.203449	0.945046	No	0.258652	0.591136	No	62.74	35.79	46.63	50.18
chr9:53439149-53536740:-	ENSMUSG00000034218	Atm	protein_coding	0.501394	0.0224004	No	-0.318728	0.485447	No	-0.40786	0.0365121	No	3310.57	2293.18	1777.92	1686.59
chr5:113086323-113221236:-	ENSMUSG00000051339	2900026A02Rik	protein_coding	0.501148	0.291281	No	-0.301504	0.853634	No	-0.881768	0.00420502	No	82.94	55.73	43.3	24.68
chr7:27207172-27228661:-	ENSMUSG00000003752	Itpkc	protein_coding	0.501	0.367732	No	0.391761	0.7765	No	0.0626535	0.919025	No	107.39	67.68	92.28	70.93
chr5:112337392-112343040:-	ENSMUSG00000029346	Srrd	protein_coding	0.500734	0.203994	No	0.0888131	0.979969	No	0.268098	0.456615	No	93.5	63.28	68.59	78.27
chr19:4886898-4906627:-	ENSMUSG00000006464	Bbs1	protein_coding	0.500552	0.371071	No	0.28085	0.901167	No	-0.082376	0.89128	No	45.97	29.34	38.99	27.22
chr15:37923952-37961318:-	ENSMUSG00000022292	Rrm2b	protein_coding	0.500144	0.192656	No	0.242991	0.873389	No	0.609187	0.0246982	No	233.94	155.83	189.44	252.7
chr14:54426909-54429756:+	ENSMUSG00000010406	Mrpl52	protein_coding	0.500093	0.0493542	No	-0.109143	0.960098	No	-0.0304219	0.939596	No	177.29	122.05	111.93	118.66
chr13:33964687-33988443:+	ENSMUSG00000046949	Nqo2	protein_coding	0.498806	0.286772	No	0.318098	0.829204	No	1.23917	3.69462e-06	Up	47.88	31.59	41.28	87.78
chr2:150934519-151039382:-	ENSMUSG00000068115	Ninl	protein_coding	0.497873	0.438352	No	0.0916933	0.98378	No	0.219257	0.687777	No	33.04	19.79	20.82	24.72
chr15:81678296-81697287:-	ENSMUSG00000063765	Chadl	protein_coding	0.497777	0.478314	No	0.292259	0.920236	No	0.0241212	0.97494	No	24.31	12.45	18.97	11.35
chr4:62189540-62231047:-	ENSMUSG00000028389	Zfp37	protein_coding	0.497493	0.422615	No	0.235943	0.939113	No	0.0362939	0.958593	No	22.28	13.78	17.31	14.19
chr8:70139711-70167488:+	ENSMUSG00000079033	Mef2b	protein_coding	0.497399	0.0135465	No	-0.196725	0.815419	No	0.383058	0.0366406	No	351.79	244.37	211.54	321.22
chr7:44302687-44306902:-	ENSMUSG00000004473	Clec11a	protein_coding	0.497388	0.473926	No	0.00925607	0.998273	No	-0.211164	0.712756	No	18.68	10.32	10.85	8.01
chr3:108383839-108388231:+	ENSMUSG00000068744	Psrc1	protein_coding	0.497039	0.192746	No	0.391904	0.617824	No	0.0423001	0.932322	No	808.13	538.07	750.15	560.72
chr9:59734259-59750710:-	ENSMUSG00000051705	Senp8	protein_coding	0.496465	0.182135	No	0.140231	0.958868	No	0.172465	0.659886	No	71.33	48.3	53.17	55
chr17:46303221-46328352:-	ENSMUSG00000032842	Abcc10	protein_coding	0.496086	0.221609	No	-0.00567504	0.998273	No	-0.0607274	0.904026	No	221.47	145.24	148.45	139.29
chr4:116989965-116994413:-	ENSMUSG00000028684	Urod	protein_coding	0.495991	0.166609	No	0.641085	0.124716	No	0.927878	7.46665e-05	No	246.82	164.56	278.24	349.58
chr13:55495795-55513676:-	ENSMUSG00000021493	Pdlim7	protein_coding	0.493437	0.130205	No	0.146571	0.944149	No	-0.27336	0.374779	No	189.36	129.76	144.9	104.43
chr2:93187548-93201759:+	ENSMUSG00000068735	Trp53i11	protein_coding	0.493165	4.08025e-11	No	0.184545	0.222724	No	0.226759	0.0050682	No	2057.52	1455.54	1658.39	1707.45
chr18:15832794-15833330:+	ENSMUSG00000058064	Gm10036	protein_coding	0.49227	0.398401	No	0.244743	0.931527	No	0.245293	0.615452	No	127.23	78.96	96.81	98.5
chr13:100669717-100697240:+	ENSMUSG00000048924	Ccdc125	protein_coding	0.491212	0.301424	No	0.419601	0.673949	No	-0.0426986	0.942371	No	59.8	39.08	56.71	37.85
chr4:103313812-103371868:+	ENSMUSG00000035069	Oma1	protein_coding	0.490461	0.135278	No	0.0841483	0.979969	No	-0.223439	0.490275	No	183.81	123.62	134.23	105.49
chr8:91111784-91199976:-	ENSMUSG00000031667	Aktip	protein_coding	0.489224	0.429162	No	0.174584	0.963221	No	0.0967092	0.872717	No	183.8	118.17	132.99	135.54
chrX:74329066-74344689:+	ENSMUSG00000031398	Plxna3	protein_coding	0.489143	0.277443	No	-0.0735938	0.98378	No	-0.314198	0.408436	No	169.21	113.46	106.86	86.32
chr2:154791402-155051012:+	ENSMUSG00000027596	a	protein_coding	0.488695	0.460172	No	0.189079	0.959844	No	-0.281432	0.586657	No	75.87	45.67	54.15	32.73
chr4:55527143-55532466:-	ENSMUSG00000003032	Klf4	protein_coding	0.48854	0.492284	No	0.234812	0.944014	No	0.491553	0.281492	No	14.37	6.88	10.19	13.32
chr15:78523346-78531416:-	ENSMUSG00000022440	C1qtnf6	protein_coding	0.488536	0.437013	No	-0.0739183	0.988716	No	0.547272	0.177916	No	33.53	16.7	12.98	43.67
chr7:55794154-55831677:+	ENSMUSG00000033790	Tubgcp5	protein_coding	0.487643	0.111741	No	0.0348923	0.992782	No	-0.236353	0.42847	No	470.46	321.13	332.33	268.47
chr19:56529167-56548222:-	ENSMUSG00000025077	Dclre1a	protein_coding	0.487577	0.417808	No	0.394159	0.795399	No	0.100559	0.864119	No	127.8	78.75	123.63	92.19
chr6:133931585-133932409:-	ENSMUSG00000107771	Gm8956	processed_pseudogene	0.487259	0.492418	No	0.562821	0.605686	No	0.528683	0.234104	No	18.77	11.09	21.46	20.36
chr7:104949915-104950289:-	ENSMUSG00000094685	Gm5900	processed_pseudogene	0.486911	0.415542	No	0.724194	0.271025	No	0.128793	0.818744	No	35.62	21.03	43.4	24.49
chr14:50888582-50897507:-	ENSMUSG00000090799	Klhl33	protein_coding	0.486723	0.46022	No	0.604194	0.50246	No	0.27858	0.589151	No	21.91	13.78	24.92	18.19
chr5:117319083-117355005:+	ENSMUSG00000066894	Vsig10	protein_coding	0.486685	0.496472	No	0.559808	0.615954	No	0.311038	0.552768	No	15.84	7.3	17.48	12.93
chr11:70216789-70221064:-	ENSMUSG00000044367	Slc16a13	protein_coding	0.486587	0.309191	No	0.151501	0.963221	No	-0.276945	0.496126	No	122.73	81.31	88.53	63.99
chr3:87747890-87824306:-	ENSMUSG00000028073	Pear1	protein_coding	0.485984	0.0435955	No	-0.0677523	0.979969	No	-0.590223	0.00319808	No	376.3	263.02	250.03	167.71
chr4:150917322-151861876:-	ENSMUSG00000014592	Camta1	protein_coding	0.485613	0.380452	No	0.545107	0.502657	No	0.211746	0.660428	No	116.12	74.34	114.35	86.64
chr11:76210571-76217664:-	ENSMUSG00000049396	Gemin4	protein_coding	0.48467	0.400404	No	0.640764	0.371059	No	0.264014	0.575679	No	434.19	300.93	540.2	362.35
chr8:107942644-108961630:+	ENSMUSG00000038872	Zfhx3	protein_coding	0.48451	0.498335	No	0.4454	0.775708	No	-0.477176	0.300528	No	43.05	20.67	41.99	10.82
chr10:34126067-34127984:-	ENSMUSG00000046031	Fam26f	protein_coding	0.484259	0.499037	No	-0.142429	0.979399	No	-0.639743	0.128674	No	22.31	13.01	10.8	5.19
chr8:111311797-111338177:-	ENSMUSG00000012519	Mlkl	protein_coding	0.484137	0.0435955	No	0.221966	0.800217	No	0.113032	0.705024	No	527.72	366.72	431.79	396.02
chr2:104867805-105017904:+	ENSMUSG00000045106	Ccdc73	protein_coding	0.484104	0.483969	No	0.625809	0.485796	No	-0.20838	0.712304	No	26.57	13.86	37.79	9.11
chr2:83353157-83353949:-	ENSMUSG00000081400	Gm13680	processed_pseudogene	0.483456	0.448957	No	0.187903	0.958868	No	-0.235708	0.656573	No	25.41	15.93	18.93	12.2
chr9:63394447-63399246:-	ENSMUSG00000032403	2300009A05Rik	protein_coding	0.482345	0.246458	No	0.255638	0.874128	No	0.161562	0.705024	No	53.74	36.48	44.88	41.63
chr5:113772748-113778288:+	ENSMUSG00000025825	Iscu	protein_coding	0.482038	0.0135465	No	0.287716	0.500229	No	0.0803016	0.766358	No	674.23	469.26	586.29	502.15
chr15:81663889-81688315:+	ENSMUSG00000022394	L3mbtl2	protein_coding	0.48043	0.00453166	No	0.282942	0.4138	No	0.145688	0.47893	No	1299.38	917.19	1124.72	1008.93
chr8:84699876-84800344:-	ENSMUSG00000001911	Nfix	protein_coding	0.480087	0.393651	No	0.104185	0.979969	No	0.133003	0.803156	No	169.31	111.02	120.13	124.34
chr11:99385254-99389364:-	ENSMUSG00000019761	Krt10	protein_coding	0.480034	0.471722	No	0.460734	0.735045	No	0.0857748	0.895601	No	24.19	15	22.88	16.17
chr4:156203304-156205151:+	ENSMUSG00000078349	AW011738	protein_coding	0.47936	0.268518	No	0.371441	0.71844	No	0.82955	0.00197397	No	67.21	45.2	60.6	88.34
chr11:100347327-100356128:-	ENSMUSG00000006930	Hap1	protein_coding	0.479263	0.434325	No	0.0533598	0.992164	No	1.59844	1.13834e-07	Up	39.73	24.73	25.77	109.3
chr11:50210890-50235103:+	ENSMUSG00000036620	Mgat4b	protein_coding	0.478493	0.19158	No	0.515321	0.323128	No	0.145949	0.706731	No	118.74	81.57	121.96	90.23
chr10:63382443-63410576:+	ENSMUSG00000036764	Dnajc12	protein_coding	0.478281	0.421383	No	0.347867	0.839283	No	0.314242	0.489575	No	40.64	25.87	36.8	35.46
chr9:26999710-27007336:+	ENSMUSG00000035443	Thyn1	protein_coding	0.477103	0.0260163	No	0.254216	0.675298	No	0.173781	0.476314	No	258.32	182.21	219.36	204.47
chr12:40201567-40248504:-	ENSMUSG00000001627	Ifrd1	protein_coding	0.47671	0.0188944	No	0.289927	0.510978	No	0.249477	0.225659	No	570.19	401.48	493.22	480.9
chr8:105703651-105708210:-	ENSMUSG00000013155	Enkd1	protein_coding	0.476699	0.166727	No	0.21072	0.893769	No	-0.0385975	0.934465	No	113.99	79.04	92.84	75.9
chr11:117986292-118024011:+	ENSMUSG00000017715	Pgs1	protein_coding	0.47544	9.73914e-06	No	0.181955	0.531814	No	0.416376	4.01899e-05	No	637.25	455.74	517.36	610.81
chr14:54621433-54629556:+	ENSMUSG00000072423	Psmb11	protein_coding	0.475372	0.505992	No	0.0219764	0.996968	No	0.169964	0.772094	No	15.12	9.37	9.46	11.88
chr3:87796951-87816101:+	ENSMUSG00000005640	Insrr	protein_coding	0.473819	0.310658	No	-0.0557607	0.988914	No	-0.286729	0.477773	No	66.4	45.06	43.19	34.93
chr10:122985074-122986555:-	ENSMUSG00000112237	D630033A02Rik	transcribed_processed_pseudogene	0.473387	0.51284	No	0.354528	0.863616	No	-0.125024	0.841561	No	19.09	11.06	17.47	9.3
chr1:86302832-86307305:+	ENSMUSG00000079445	B3gnt7	protein_coding	0.472544	0.0971601	No	-0.221445	0.842297	No	-1.27448	4.59993e-11	Down	751.18	520.25	435.9	194.65
chr12:113140236-113145506:+	ENSMUSG00000006356	Crip2	protein_coding	0.472528	0.52066	No	0.537024	0.653169	No	0.727527	0.0733692	No	15.76	7.58	16.99	20.98
chr2:30031546-30048881:-	ENSMUSG00000039715	Wdr34	protein_coding	0.472106	0.442901	No	0.348226	0.842677	No	-0.309171	0.508269	No	85.75	54.49	77.14	39.24
chr4:123016597-123054949:+	ENSMUSG00000028653	Trit1	protein_coding	0.471008	0.0711111	No	-0.00381494	0.998605	No	-0.182203	0.522274	No	281.36	198.23	197.2	172.16
chr7:30552178-30555443:+	ENSMUSG00000036854	Hspb6	protein_coding	0.470233	0.257049	No	0.371004	0.691823	No	1.14026	2.18625e-06	Up	71.81	48.76	66.08	121.69
chr17:44096308-44105809:-	ENSMUSG00000023961	Enpp4	protein_coding	0.470171	0.461854	No	0.285392	0.913566	No	1.46971	2.08565e-06	Up	19.06	12.36	16.6	49.93
chr17:46257851-46283026:-	ENSMUSG00000012296	Tjap1	protein_coding	0.469876	0.293528	No	-0.263883	0.872073	No	-0.353734	0.314088	No	415.85	293.68	235.6	215.69
chr15:84720052-84772207:+	ENSMUSG00000078954	Arhgap8	protein_coding	0.468928	0.488407	No	0.307533	0.892504	No	0.454416	0.302028	No	11.94	5.64	11.98	13.18
chr13:58000228-58113592:-	ENSMUSG00000014164	Klhl3	protein_coding	0.468741	0.505714	No	0.0795998	0.987675	No	-0.386098	0.422353	No	20.69	12.97	13.37	8.29
chr6:118501308-118562226:-	ENSMUSG00000007827	Ankrd26	protein_coding	0.468012	0.26705	No	-0.165172	0.944418	No	0.0922949	0.83932	No	447.04	305.49	264.52	323.85
chr9:94669909-95230445:+	ENSMUSG00000031129	Slc9a9	protein_coding	0.467231	0.501419	No	0.216127	0.94725	No	-0.252438	0.63739	No	24.55	15.39	19.82	11.78
chr14:96231953-96232774:+	ENSMUSG00000083933	Gm15515	processed_pseudogene	0.467041	0.371098	No	0.0408638	0.994427	No	0.086499	0.872812	No	47.88	32.43	33.64	34.1
chrX:59062145-59568071:-	ENSMUSG00000031137	Fgf13	protein_coding	0.466444	0.364483	No	0.0728599	0.986211	No	-0.0838831	0.879547	No	15.14	4.68	5.6	3.39
chr8:95676980-95715119:+	ENSMUSG00000036564	Ndrg4	protein_coding	0.465687	0.530383	No	0.248152	0.939113	No	0.575637	0.186299	No	15.87	8.18	11.66	15.83
chr17:21657582-21662540:+	ENSMUSG00000035868	Zfp983	protein_coding	0.465546	0.158972	No	-0.151741	0.943575	No	-0.579889	0.0186395	No	210.86	147.43	127.46	93.66
chr17:34354822-34369493:+	ENSMUSG00000024340	Btnl2	protein_coding	0.465467	0.278467	No	0.417735	0.606173	No	-0.232668	0.560115	No	69.31	48.24	67.04	39.7
chr19:12905320-12906841:+	ENSMUSG00000112693	Gm5512	transcribed_unprocessed_pseudogene	0.465235	0.270681	No	0.235848	0.893769	No	0.369218	0.261891	No	101.21	68.67	83.12	94.09
chr9:53384025-53401867:+	ENSMUSG00000034487	Kdelc2	protein_coding	0.464844	0.532884	No	0.249061	0.939113	No	-0.269492	0.620573	No	50.74	33.64	46.02	22.3
chr4:93334138-93335511:-	ENSMUSG00000054000	Tusc1	protein_coding	0.464837	0.471909	No	0.0555493	0.991683	No	0.20761	0.696009	No	28.38	18.62	19.46	22.34
chr2:181387762-181459426:-	ENSMUSG00000027583	Zbtb46	protein_coding	0.464739	0.113899	No	-0.089277	0.978192	No	-0.769089	0.000372932	No	226.05	158.56	149.35	87.68
chr7:133883199-134232146:-	ENSMUSG00000054555	Adam12	protein_coding	0.464604	0.462046	No	0.076098	0.986211	No	-0.365648	0.412902	No	22.83	5.86	11.23	2.79
chr14:103650228-103704907:+	ENSMUSG00000055717	Slain1	protein_coding	0.464107	0.0572439	No	0.240613	0.75527	No	0.543563	0.00436762	No	289.71	204.86	244.35	306.02
chr7:16272013-16273617:-	ENSMUSG00000091811	Inafm1	protein_coding	0.464056	0.311594	No	0.174641	0.946281	No	-0.0277922	0.961392	No	58.23	39.46	45.23	38.63
chr4:133253090-133263113:-	ENSMUSG00000028860	Sytl1	protein_coding	0.46386	0.534456	No	0.0158832	0.997332	No	-0.525338	0.239477	No	27.47	15.66	14.13	7.22
chr1:24011093-24100341:-	ENSMUSG00000026153	Fam135a	protein_coding	0.463778	0.530708	No	0.325498	0.887542	No	0.387893	0.423858	No	30.27	17.97	26.09	28.96
chr16:59612949-59639391:-	ENSMUSG00000022722	Arl6	protein_coding	0.463766	0.395872	No	0.404124	0.738521	No	0.134255	0.792791	No	61.9	40.03	58.71	45.8
chr2:105668900-105697364:+	ENSMUSG00000027168	Pax6	protein_coding	0.463605	0.342393	No	0.634596	0.267082	No	0.692182	0.0236799	No	119.73	77.49	136.24	144.66
chr2:112239468-112247111:+	ENSMUSG00000027134	Lpcat4	protein_coding	0.463341	0.0352409	No	0.204439	0.80573	No	-0.21563	0.359765	No	237.72	169.2	196.2	143.67
chr8:123411424-123422015:+	ENSMUSG00000062380	Tubb3	protein_coding	0.46327	0.527101	No	0.389171	0.831935	No	0.0617766	0.930161	No	17.18	10.32	15.82	10.74
chr17:46442448-46487675:-	ENSMUSG00000015599	Ttbk1	protein_coding	0.462435	0.537042	No	0.438797	0.785944	No	0.0420435	0.955113	No	19.63	12.15	22.18	12.99
chr1:127486546-127679548:-	ENSMUSG00000026347	Tmem163	protein_coding	0.462103	0.530973	No	0.123316	0.979969	No	0.594783	0.162975	No	59.6	30.11	37.75	68.59
chr9:64986983-65021693:-	ENSMUSG00000033629	Hacd3	protein_coding	0.46209	0.0108795	No	0.0226057	0.994427	No	0.0748637	0.767411	No	892.11	635.11	642.39	670.36
chr11:95337018-95381872:+	ENSMUSG00000038893	Fam117a	protein_coding	0.461981	0.0857835	No	0.512916	0.136595	No	1.24412	1.78041e-12	Up	260.05	185.02	271.18	468.47
chr5:124834418-124862424:-	ENSMUSG00000037979	Ccdc92	protein_coding	0.461389	0.473589	No	0.729932	0.285517	No	1.27181	7.60202e-05	Up	45.26	28.1	58.4	99.97
chr9:58488603-58499780:+	ENSMUSG00000066607	6030419C18Rik	protein_coding	0.460193	0.53765	No	0.297777	0.917188	No	-0.339413	0.505892	No	19.7	11.82	16.43	7.13
chr2:60750193-60963192:-	ENSMUSG00000026970	Rbms1	protein_coding	0.460122	0.26829	No	-0.120956	0.969478	No	-0.596192	0.0330624	No	1683.44	1166.96	999.37	717.44
chr17:26091734-26095508:-	ENSMUSG00000024177	Nme4	protein_coding	0.459789	0.277726	No	0.359856	0.72322	No	-0.357419	0.308295	No	62.97	43.88	58.46	32.19
chr18:66458604-66465550:+	ENSMUSG00000024521	Pmaip1	protein_coding	0.459358	0.0649288	No	0.234618	0.775474	No	-0.251809	0.300589	No	784.51	554.79	660.39	457.87
chr15:89582533-89591923:-	ENSMUSG00000022621	Rabl2	protein_coding	0.457369	0.531535	No	0.361705	0.852566	No	0.0777796	0.908447	No	72.02	25.13	62.97	28.23
chr11:97923238-97986444:-	ENSMUSG00000017417	Plxdc1	protein_coding	0.457139	0.544466	No	0.587628	0.574684	No	0.197746	0.733955	No	18.86	10.98	22.72	14.67
chrX:7822289-7838280:+	ENSMUSG00000009731	Kcnd1	protein_coding	0.457112	0.544048	No	0.301326	0.915208	No	0.290823	0.586352	No	22.17	11.91	18.24	15.66
chr2:32621758-32635058:+	ENSMUSG00000026817	Ak1	protein_coding	0.456632	0.465964	No	0.0759482	0.986211	No	0.25117	0.602753	No	30.3	11.14	8.04	16.84
chr15:98630840-98644529:+	ENSMUSG00000003352	Cacnb3	protein_coding	0.456443	0.539993	No	0.204581	0.955976	No	0.50469	0.261402	No	18.33	9.5	11.08	19.77
chr4:154142372-154167420:+	ENSMUSG00000029029	Wrap73	protein_coding	0.456177	0.184153	No	0.343274	0.648997	No	0.214518	0.510359	No	242.14	170.12	220.32	201.19
chr16:22059009-22163299:-	ENSMUSG00000033581	Igf2bp2	protein_coding	0.456117	0.522476	No	0.0422099	0.995375	No	0.163988	0.7775	No	48.94	21.11	14.47	28.92
chr2:80500512-80581380:-	ENSMUSG00000027002	Nckap1	protein_coding	0.456066	0.50431	No	-0.46798	0.71844	No	1.13189	0.000778321	Up	48.62	29	17.98	87.89
chr2:91202885-91214098:+	ENSMUSG00000002103	Acp2	protein_coding	0.455281	0.395872	No	0.184894	0.94725	No	0.333636	0.408604	No	75.34	49.18	59.34	64.99
chr7:41048659-41048847:-	ENSMUSG00000100732	Topbp1-ps2	processed_pseudogene	0.455273	0.542875	No	0.290624	0.920236	No	0.451215	0.333895	No	15.99	9.34	13.09	15.22
chr2:72285637-72442610:+	ENSMUSG00000004085	Map3k20	protein_coding	0.453251	0.020529	No	0.0232004	0.994427	No	-0.0576277	0.83834	No	660.45	478.25	486.68	455.97
chr7:127442136-127449158:-	ENSMUSG00000048921	Zfp689	protein_coding	0.45276	0.248188	No	0.216684	0.904502	No	0.0647577	0.888552	No	103.4	73.11	86.01	76.17
chr2:177183453-177206421:-	ENSMUSG00000078870	Gm14410	protein_coding	0.452127	0.549657	No	-0.179416	0.96593	No	0.0544443	0.939482	No	75.73	33.99	27.13	39.51
chr7:128271379-128298170:-	ENSMUSG00000030780	BC017158	protein_coding	0.452012	0.28105	No	0.403808	0.616379	No	0.322395	0.339322	No	134.64	94.25	130.71	121.63
chr2:129749901-129750409:+	ENSMUSG00000084328	Gm14046	processed_pseudogene	0.451378	0.5514	No	0.437339	0.788655	No	0.560006	0.201197	No	13.76	7.58	12.5	15.22
chr4:32804035-32950841:-	ENSMUSG00000040183	Ankrd6	protein_coding	0.451184	0.551041	No	0.532869	0.65865	No	-0.0283635	0.969332	No	23.03	13.16	24.96	13.02
chr15:5185525-5218336:+	ENSMUSG00000022151	Ttc33	protein_coding	0.450697	0.159701	No	0.0703076	0.979969	No	-0.297585	0.290023	No	322.69	227.9	236.21	180.58
chr8:105860580-105879330:+	ENSMUSG00000008450	Nutf2	protein_coding	0.450676	0.278467	No	0.618127	0.198023	No	0.330439	0.321815	No	114.24	80.05	131.65	99.14
chr15:73205102-73423280:-	ENSMUSG00000022607	Ptk2	protein_coding	0.450648	0.468013	No	-0.20155	0.945996	No	-0.0349541	0.9581	No	499.88	318.73	255.37	314.65
chr11:53519257-53549565:+	ENSMUSG00000018398	Sept8	protein_coding	0.449751	0.402703	No	0.0531315	0.990379	No	0.99575	0.000754935	No	46.72	30.7	32.81	73.69
chr6:129267325-129275436:-	ENSMUSG00000030156	Cd69	protein_coding	0.449428	0.00194036	No	0.0633684	0.965945	No	-0.336754	0.0146652	No	1326.42	962.96	1002.36	755.83
chr12:101645443-101718523:-	ENSMUSG00000021187	Tc2n	protein_coding	0.447007	0.557353	No	0.373372	0.850148	No	0.236029	0.673282	No	15.59	9.21	13.88	12.01
chr11:4938754-4948064:-	ENSMUSG00000020396	Nefh	protein_coding	0.446219	0.134162	No	-0.0159187	0.996092	No	-0.502698	0.0305613	No	196.03	138.03	136.85	94.06
chr6:34863146-34874946:+	ENSMUSG00000057137	Tmem140	protein_coding	0.445999	0.24135	No	-0.00883086	0.997743	No	0.264645	0.4173	No	147.9	101.59	103.01	128.7
chr12:69690433-69724873:-	ENSMUSG00000020988	L2hgdh	protein_coding	0.445467	0.246238	No	0.0847688	0.979969	No	0.403697	0.165609	No	223.69	157.33	165.64	213.23
chr11:53567379-53601967:+	ENSMUSG00000018395	Kif3a	protein_coding	0.445114	0.355134	No	-0.231614	0.919658	No	0.0538386	0.922606	No	76.41	52.3	43.02	53.32
chr2:123273924-123274211:+	ENSMUSG00000084372	Gm13988	processed_pseudogene	0.4449	0.530708	No	0.600347	0.502657	No	0.545331	0.190055	No	19.37	12.25	21.82	21.73
chr6:119175253-119221616:+	ENSMUSG00000041477	Dcp1b	protein_coding	0.444893	0.13433	No	0.176265	0.915208	No	-0.32573	0.217647	No	169.94	122.04	140.06	94.58
chr11:120467635-120483984:+	ENSMUSG00000116045	Hgs	protein_coding	0.443863	0.24135	No	0.0738033	0.980206	No	-0.00467313	0.993769	No	307.49	221.18	232.55	217.54
chr4:63414910-63495991:-	ENSMUSG00000039137	Whrn	protein_coding	0.443527	0.275571	No	-0.215398	0.914454	No	0.00258196	0.997011	No	165.01	112.46	97.31	115.87
chr3:55625195-56183701:-	ENSMUSG00000027799	Nbea	protein_coding	0.443331	0.490489	No	-0.24283	0.933564	No	0.0144344	0.984547	No	43.16	28.56	22.74	28.54
chr15:76380261-76453038:+	ENSMUSG00000022558	Mroh1	protein_coding	0.442769	0.271945	No	0.0703551	0.983486	No	-0.268622	0.426711	No	512.46	354.79	383.15	295.28
chr11:80300912-80355955:+	ENSMUSG00000017692	Rhbdl3	protein_coding	0.442368	0.561789	No	-0.142059	0.979399	No	0.642027	0.124778	No	18.51	9.51	8.33	23.45
chr11:22005828-22342292:-	ENSMUSG00000042302	Ehbp1	protein_coding	0.442334	0.476681	No	0.341029	0.844697	No	0.19043	0.710409	No	48.06	31.48	44.32	35.97
chr17:56412426-56476483:-	ENSMUSG00000013236	Ptprs	protein_coding	0.442322	0.253031	No	0.0138939	0.997077	No	0.230001	0.503201	No	436.18	319.03	322.26	381.35
chr5:99979061-99979663:+	ENSMUSG00000035364	4930524J08Rik	protein_coding	0.441769	0.561162	No	0.429654	0.795147	No	0.253094	0.644165	No	12.84	7.11	12.65	10.27
chr11:20302180-20332713:-	ENSMUSG00000020142	Slc1a4	protein_coding	0.440229	0.0495013	No	0.0851484	0.966142	No	0.311629	0.125635	No	313.54	226.94	236.23	284.48
chr12:8973892-9028847:+	ENSMUSG00000066643	Wdr35	protein_coding	0.440166	0.261657	No	0.277065	0.818561	No	-0.0437926	0.92837	No	126.67	88.56	111.85	86.38
chr9:44410159-44418569:-	ENSMUSG00000043923	Ccdc84	protein_coding	0.439451	0.020714	No	0.278382	0.491625	No	0.676038	4.00193e-06	No	286.29	208.75	254.59	340.46
chr2:21205724-21215009:+	ENSMUSG00000048550	Thnsl1	protein_coding	0.439141	0.454141	No	0.526047	0.547262	No	-0.0992084	0.859967	No	38.88	26.61	41.74	23.93
chr3:106482405-106503030:+	ENSMUSG00000027901	Dennd2d	protein_coding	0.43909	0.0976193	No	0.278334	0.68403	No	0.345427	0.128007	No	183.36	131.55	162.31	170.95
chr8:116943393-116960445:+	ENSMUSG00000047388	Atmin	protein_coding	0.438918	0.0114404	No	-0.0233963	0.992782	No	-0.106044	0.637334	No	762.66	552.52	545.4	513.84
chr8:95332284-95347507:+	ENSMUSG00000031792	Usb1	protein_coding	0.438764	0.267529	No	0.151834	0.947843	No	0.158683	0.681517	No	195.35	137.55	154.93	152.66
chr11:69326258-69333042:+	ENSMUSG00000018470	Kcnab3	protein_coding	0.438649	0.569682	No	0.465007	0.753256	No	1.15791	0.00131424	Up	19.04	9.24	20.09	44.17
chr5:114707760-114722327:+	ENSMUSG00000002486	Tchp	protein_coding	0.437684	0.133286	No	0.293614	0.677956	No	0.158169	0.603935	No	250.73	180.15	224.89	203.25
chr9:92249750-92272278:+	ENSMUSG00000032369	Plscr1	protein_coding	0.437507	0.0173244	No	0.163461	0.83836	No	-0.629561	2.54977e-05	No	739.91	540.38	606.33	340.76
chr1:194618218-194816869:+	ENSMUSG00000026640	Plxna2	protein_coding	0.436934	0.570702	No	-0.082631	0.986211	No	0.177132	0.765418	No	22.87	13.64	12.28	15.75
chr8:109591343-109608673:-	ENSMUSG00000031730	Dhodh	protein_coding	0.436222	0.249886	No	0.362136	0.639088	No	0.151104	0.688137	No	226.92	161.11	214.77	177.7
chr3:152273849-152340407:-	ENSMUSG00000054942	Miga1	protein_coding	0.436012	0.106889	No	0.161843	0.915254	No	-0.0173411	0.964319	No	13348.1	9776.72	11002.3	9623.73
chr3:59207892-59210882:-	ENSMUSG00000036362	P2ry13	protein_coding	0.434381	0.564216	No	0.798039	0.246658	No	-0.00163697	0.999167	No	14.45	8.38	19.49	7.97
chrX:123103495-123188795:+	ENSMUSG00000079450	Cldn34c1	protein_coding	0.43408	0.569682	No	-0.0780741	0.988716	No	0.0932316	0.887734	No	32.96	21.55	19.77	22.35
chr18:67088336-67226792:+	ENSMUSG00000024524	Gnal	protein_coding	0.433859	0.34659	No	0.411006	0.63417	No	0.170751	0.689749	No	68.33	46.64	67.15	54.96
chr8:85492576-85527560:+	ENSMUSG00000031700	Gpt2	protein_coding	0.433765	0.171058	No	0.407987	0.421929	No	1.08171	4.25755e-08	Up	292.72	211.49	289.95	485.52
chr8:109705546-109724932:+	ENSMUSG00000031728	Zfp821	protein_coding	0.433663	0.162811	No	0.295465	0.707515	No	0.361239	0.149168	No	130.69	95.16	119.19	125.41
chr11:52154722-52168159:-	ENSMUSG00000108218	Olfr1372-ps1	transcribed_unprocessed_pseudogene	0.432698	0.0584936	No	0.394039	0.259958	No	0.802751	8.88994e-07	No	292.22	212.83	283.56	382.27
chr6:149408886-149563329:+	ENSMUSG00000003452	Bicd1	protein_coding	0.432578	0.530973	No	0.562913	0.54641	No	0.318586	0.500697	No	138.82	101.38	174.72	136.74
chr17:16669156-16670186:-	ENSMUSG00000116864	AC154306.1	processed_pseudogene	0.43245	0.127561	No	0.0630323	0.980206	No	-0.14136	0.648397	No	255.51	184.21	194.84	166.47
chr6:140622663-140678472:+	ENSMUSG00000030232	Aebp2	protein_coding	0.431971	0.00276927	No	-0.152185	0.796964	No	0.120617	0.503139	No	4319.61	3168.27	2829.86	3458.47
chr10:86685525-86694806:+	ENSMUSG00000097412	1810014B01Rik	transcribed_unprocessed_pseudogene	0.430823	0.558923	No	0.423419	0.785944	No	0.0161212	0.983908	No	86.16	46.8	85.65	53.92
chr4:128654702-128752881:+	ENSMUSG00000028796	Phc2	protein_coding	0.430805	0.0284694	No	0.0333665	0.988914	No	-0.124792	0.599345	No	1584.64	1155.23	1186.81	1051.92
chr17:24632682-24638838:+	ENSMUSG00000041429	Nthl1	protein_coding	0.430132	0.422615	No	0.183329	0.94725	No	-0.0929304	0.860876	No	46.64	32.41	37.98	28.88
chr11:101418812-101425333:-	ENSMUSG00000097487	Ptges3l	protein_coding	0.429887	0.545917	No	0.153091	0.970138	No	-0.0206928	0.978047	No	39.25	27.07	31.13	25.47
chr14:59380833-59395381:-	ENSMUSG00000091144	Phf11c	protein_coding	0.42968	0.03518	No	0.344039	0.324655	No	0.149711	0.524447	No	212.78	155.49	199.82	173.45
chr2:148693985-148732467:-	ENSMUSG00000027438	Napb	protein_coding	0.429612	0.559076	No	0.455364	0.741889	No	0.711477	0.0647284	No	19.31	12.04	19.34	24.65
chr8:45395665-45411080:-	ENSMUSG00000031639	Tlr3	protein_coding	0.42952	0.580282	No	-0.351439	0.869223	No	-0.816343	0.0376187	No	44.63	27.55	16.3	8.99
chr3:153857149-153906138:-	ENSMUSG00000005493	Msh4	protein_coding	0.429442	0.547954	No	0.380667	0.823822	No	-0.000983454	0.999277	No	20.61	13.67	19.86	13.66
chr2:80617045-80632361:+	ENSMUSG00000027001	Dusp19	protein_coding	0.428824	0.273981	No	0.100205	0.97826	No	0.13208	0.739483	No	101.9	73.32	77.74	81.66
chr7:34184499-34196661:-	ENSMUSG00000002635	Pdcd2l	protein_coding	0.42872	0.0775529	No	0.163911	0.892558	No	0.309749	0.154525	No	180.74	130.87	148.72	165.24
chr6:115954811-115995005:-	ENSMUSG00000030123	Plxnd1	protein_coding	0.428696	0.0346231	No	0.132524	0.919658	No	0.413206	0.014794	No	1109.91	813.43	888.9	1096.16
chr5:124628576-124724455:+	ENSMUSG00000038023	Atp6v0a2	protein_coding	0.428692	0.385293	No	0.336656	0.788693	No	0.752228	0.00897567	No	932.47	683.56	916.87	1305.76
chr10:39732118-39875211:+	ENSMUSG00000019841	Rev3l	protein_coding	0.427819	0.0166339	No	0.0276149	0.989714	No	0.141839	0.496464	No	1257.73	920.21	937.06	1017.84
chr9:106453291-106464012:+	ENSMUSG00000023495	Pcbp4	protein_coding	0.427647	0.290262	No	0.417707	0.54332	No	0.354344	0.249819	No	147.17	104.72	142.34	138.64
chr9:106152857-106158138:-	ENSMUSG00000020258	Glyctk	protein_coding	0.427522	0.385024	No	0.253496	0.883013	No	0.012084	0.984979	No	83.54	57.72	71.87	58.47
chr4:72117142-72200919:-	ENSMUSG00000008305	Tle1	protein_coding	0.427281	0.223787	No	-0.122071	0.961867	No	0.198702	0.547624	No	209.12	149.1	133.33	175.49
chr11:5098926-5106093:+	ENSMUSG00000034175	Rhbdd3	protein_coding	0.426995	0.143875	No	0.446778	0.285517	No	0.134325	0.671855	No	120.3	87.96	122.37	96.87
chr5:130872082-131308497:-	ENSMUSG00000034040	Galnt17	protein_coding	0.426877	0.546558	No	0.246392	0.937937	No	0.351737	0.453772	No	30.14	19.94	25.95	27.75
chr10:80321283-80329498:-	ENSMUSG00000020131	Pcsk4	protein_coding	0.426861	0.507623	No	0.0844157	0.98378	No	0.133915	0.80603	No	35.9	24.48	26.61	27.08
chr5:35556203-35575070:-	ENSMUSG00000029097	Trmt44	protein_coding	0.426702	0.452927	No	0.415949	0.707621	No	0.675882	0.0393448	No	123.77	83.75	119.03	156.36
chr15:86057695-86137634:+	ENSMUSG00000035900	Gramd4	protein_coding	0.426329	0.0534064	No	0.0420112	0.985675	No	-0.404641	0.029331	No	921.15	681.33	700.45	503.65
chr3:99141068-99239186:+	ENSMUSG00000004233	Wars2	protein_coding	0.426243	0.541667	No	0.0244558	0.996092	No	-0.314207	0.508676	No	215.68	142.6	139.89	90.9
chr1:55170159-55226782:-	ENSMUSG00000025978	Rftn2	protein_coding	0.426093	0.564578	No	-0.105848	0.980206	No	-0.394666	0.396601	No	40.24	26.21	21.77	16.17
chrX:47912387-47965868:+	ENSMUSG00000001173	Ocrl	protein_coding	0.426076	0.303829	No	0.313018	0.773426	No	0.0988866	0.818196	No	141.65	101.29	129.55	109.67
chr15:12824815-12935291:+	ENSMUSG00000022191	Drosha	protein_coding	0.425487	0.144354	No	0.058932	0.982631	No	0.108785	0.739483	No	873.19	636.18	666.32	692.03
chr15:86139128-86186141:-	ENSMUSG00000035891	Cerk	protein_coding	0.425067	0.030601	No	0.0525401	0.979969	No	-0.157285	0.474299	No	1085.06	798.08	829.69	711.3
chr12:26469204-26479837:+	ENSMUSG00000020638	Cmpk2	protein_coding	0.424963	0.342258	No	0.133602	0.96452	No	0.237857	0.525753	No	311.61	216.52	243.45	267.01
chr16:89787111-90143769:-	ENSMUSG00000002489	Tiam1	protein_coding	0.424393	0.56974	No	0.279147	0.920936	No	0.259707	0.622978	No	144.54	62.93	91.29	104.46
chr2:153345829-153404007:+	ENSMUSG00000042548	Asxl1	protein_coding	0.42411	0.0123	No	0.159437	0.818561	No	0.391788	0.00753697	No	2234.89	1648.24	1845.09	2166.18
chr5:115478010-115484725:-	ENSMUSG00000029524	Sirt4	protein_coding	0.423777	0.348766	No	0.106265	0.979014	No	0.267504	0.463874	No	85.46	59.37	66.53	75.66
chr13:92211872-92355003:-	ENSMUSG00000014850	Msh3	protein_coding	0.423569	0.154618	No	0.164247	0.920517	No	0.177273	0.546506	No	546.1	399.06	447.53	458.86
chr15:5206661-5244187:-	ENSMUSG00000039942	Ptger4	protein_coding	0.423388	0.222806	No	0.12928	0.955976	No	-0.192388	0.559885	No	340.64	243.19	268.9	209.66
chr9:57750624-57765860:-	ENSMUSG00000032316	Clk3	protein_coding	0.423365	0.00082167	No	0.116148	0.857875	No	0.243529	0.0574826	No	1370.58	1012.47	1102.48	1207.88
chr19:5512528-5550368:+	ENSMUSG00000109695	Gm31166	transcribed_processed_pseudogene	0.423296	0.59229	No	0.285225	0.920936	No	0.66335	0.110579	No	12.43	6.94	10.38	17.26
chrX:140956907-141164270:+	ENSMUSG00000079418	Atg4a	protein_coding	0.422915	0.104964	No	-0.179991	0.87766	No	0.502155	0.00980907	No	291.95	210.21	186.62	310.08
chr3:107868022-107868643:-	ENSMUSG00000105944	Gm5075	processed_pseudogene	0.422106	0.594585	No	0.0994924	0.983756	No	0.0656191	0.926019	No	18.7	10.27	11.53	10.22
chr17:31295483-31350696:+	ENSMUSG00000024036	Slc37a1	protein_coding	0.421884	0.102792	No	0.240246	0.757901	No	0.0793374	0.805542	No	145.2	106.5	127.25	112.66
chr5:104459450-104505819:+	ENSMUSG00000034462	Pkd2	protein_coding	0.421819	0.551455	No	-0.0153385	0.997332	No	-0.0280932	0.967843	No	28.53	19.2	18.48	18.13
chr10:25169090-25307870:-	ENSMUSG00000039166	Akap7	protein_coding	0.421455	0.594585	No	-0.149251	0.978192	No	0.43074	0.36454	No	41.58	26.28	20.14	45.76
chr2:130684113-130697519:-	ENSMUSG00000074796	Slc4a11	protein_coding	0.421305	0.596035	No	0.431733	0.795399	No	0.730396	0.0716462	No	12.07	6.85	13.02	18.91
chr7:65644898-65692091:+	ENSMUSG00000030515	Tarsl2	protein_coding	0.420264	0.312184	No	0.262335	0.848216	No	0.158838	0.687777	No	137.3	96.82	120.18	109.1
chr3:96162004-96171718:+	ENSMUSG00000045934	Mtmr11	protein_coding	0.419277	0.588526	No	0.811633	0.244467	No	1.09961	0.00202669	Up	17.59	10.24	26.85	35.54
chr7:105371211-105400054:-	ENSMUSG00000044465	Fam160a2	protein_coding	0.418836	0.22867	No	0.11299	0.96593	No	0.375203	0.15948	No	136.58	99.25	108.73	132.59
chr16:32643874-32683493:+	ENSMUSG00000022791	Tnk2	protein_coding	0.418424	0.229606	No	0.360289	0.581232	No	0.603426	0.00923886	No	602.12	429.36	573.7	689.91
chr2:128818118-128854261:+	ENSMUSG00000014353	Tmem87b	protein_coding	0.418365	0.283989	No	-0.0296192	0.995375	No	0.307282	0.321748	No	247.39	175.55	171.05	224.03
chr14:70077203-70082614:+	ENSMUSG00000033730	Egr3	protein_coding	0.417535	0.142509	No	-0.120433	0.952412	No	-0.848153	2.31334e-05	No	210.52	152.59	138.9	80.35
chr15:76671615-76694919:+	ENSMUSG00000033819	Ppp1r16a	protein_coding	0.417247	0.278467	No	0.109808	0.970138	No	-0.169099	0.647242	No	205.77	148.4	158.69	128.81
chr2:13850282-14056135:-	ENSMUSG00000063275	Hacd1	protein_coding	0.417192	0.569006	No	0.280293	0.919749	No	-0.10668	0.860876	No	39.53	23.3	34.9	23.38
chr12:71831078-71992333:+	ENSMUSG00000034574	Daam1	protein_coding	0.416752	0.0265929	No	-0.281289	0.485447	No	-0.705318	4.27534e-06	No	320.51	236.17	192.22	140.89
chr7:12768090-12803635:-	ENSMUSG00000070822	Zscan18	protein_coding	0.416116	0.601426	No	0.543779	0.640133	No	0.338929	0.505892	No	24.45	14.91	28.86	20.13
chr19:23141226-23166911:+	ENSMUSG00000033863	Klf9	protein_coding	0.414834	0.272644	No	0.0365445	0.993637	No	0.238888	0.465058	No	84.51	60.45	62.89	73.86
chr7:121642021-121707253:-	ENSMUSG00000063317	Usp31	protein_coding	0.414081	0.168805	No	-0.289372	0.691823	No	-0.0220552	0.9581	No	505.16	365.27	299.14	366.59
chrX:157535371-157598715:-	ENSMUSG00000046873	Mbtps2	protein_coding	0.413753	0.343628	No	-0.059141	0.986211	No	-0.155953	0.701066	No	439.75	314	295.09	268.15
chr11:105933702-105953336:-	ENSMUSG00000019590	Cyb561	protein_coding	0.41323	0.604323	No	0.501871	0.698446	No	0.827515	0.0320375	No	14.17	7.99	15.69	21.88
chr1:173519717-173535957:-	ENSMUSG00000070501	Ifi214	protein_coding	0.413092	0.273233	No	0.0536455	0.986211	No	-0.767898	0.00148175	No	228.32	164.69	172.22	88.44
chr5:66676091-66687234:+	ENSMUSG00000029223	Uchl1	protein_coding	0.412988	0.535559	No	-0.11395	0.979969	No	0.385931	0.362944	No	114.33	77.96	71.25	106.51
chr11:87662722-87735539:+	ENSMUSG00000034177	Rnf43	protein_coding	0.412636	0.601426	No	-0.556701	0.607027	No	-0.468982	0.305725	No	101.09	59.83	31.35	31.41
chr12:84009490-84018371:+	ENSMUSG00000072949	Acot1	protein_coding	0.412631	0.593782	No	0.382322	0.833865	No	0.226762	0.680303	No	25.02	14.61	23.85	20.5
chr9:44067021-44095627:+	ENSMUSG00000032010	Usp2	protein_coding	0.412551	0.489592	No	-0.124427	0.978674	No	-0.656658	0.0547972	No	112.85	79.91	71.7	43.42
chr16:30064384-30067796:+	ENSMUSG00000022528	Hes1	protein_coding	0.41135	0.610718	No	0.611864	0.533474	No	0.79262	0.0454589	No	13.51	7.48	17.45	21.84
chr4:124849080-124851196:-	ENSMUSG00000078570	1110065P20Rik	protein_coding	0.411024	0.216932	No	0.0406731	0.989927	No	-0.0857183	0.820581	No	101.48	73.81	76.51	69.54
chr7:29174188-29180701:-	ENSMUSG00000030591	Psmd8	protein_coding	0.410954	2.09074e-06	No	-0.00524673	0.996978	No	0.191126	0.041273	No	3282.09	2457.21	2443.49	2810.2
chr19:8927382-8929356:-	ENSMUSG00000071648	Rom1	protein_coding	0.41036	0.255975	No	0.139762	0.950477	No	-0.0774718	0.850762	No	96.83	71.24	79.2	66.23
chr4:12153409-12172015:-	ENSMUSG00000028218	Fam92a	protein_coding	0.410318	0.393479	No	0.309182	0.80665	No	-0.411568	0.219428	No	152.91	108.54	137.28	77.53
chr13:62964893-63326096:+	ENSMUSG00000021458	2010111I01Rik	protein_coding	0.410159	0.277827	No	0.21526	0.883013	No	0.19522	0.566096	No	123.69	90.26	106.91	104.41
chr2:25563115-25574845:-	ENSMUSG00000026941	Mamdc4	protein_coding	0.409985	0.541667	No	0.0828789	0.984701	No	0.0765543	0.900097	No	90.47	62.46	62.18	66.48
chr11:119491347-119511437:+	ENSMUSG00000039850	Endov	protein_coding	0.409655	0.184368	No	0.36816	0.484782	No	-0.0224337	0.958433	No	144.11	106.78	140.7	103.72
chr4:32983037-33022180:+	ENSMUSG00000028278	Rragd	protein_coding	0.409418	0.610718	No	0.325572	0.88568	No	-0.116417	0.854293	No	23.43	13.98	20.62	10.92
chr4:101419277-101466995:+	ENSMUSG00000028527	Ak4	protein_coding	0.409357	0.569682	No	0.281369	0.915254	No	-0.0618792	0.925682	No	172.44	112.59	144.38	94.94
chr3:35959312-36000678:-	ENSMUSG00000027709	Mccc1	protein_coding	0.409077	0.197985	No	0.0742054	0.979969	No	0.029093	0.94681	No	275.45	202.94	215.23	205.52
chr11:101172997-101175443:-	ENSMUSG00000044052	Ccr10	protein_coding	0.408788	0.596431	No	0.606267	0.506256	No	1.94658	9.65769e-10	Up	24.59	14.84	29.93	113.64
chr9:48162023-48400025:+	ENSMUSG00000044229	Nxpe4	protein_coding	0.408369	0.614144	No	0.0456469	0.995367	No	0.569117	0.191097	No	14.2	9.13	8.72	18.11
chr7:82632960-82648528:-	ENSMUSG00000038570	Saxo2	protein_coding	0.408305	0.273233	No	0.121576	0.963221	No	-0.762154	0.00140891	No	220.19	159.98	176.26	84.43
chr12:103434211-103440239:+	ENSMUSG00000064215	Ifi27	protein_coding	0.407972	0.146962	No	-0.036891	0.988914	No	-0.96319	2.07709e-07	No	696.52	510.19	499.19	246.1
chr9:35267865-35277731:+	ENSMUSG00000032044	Rpusd4	protein_coding	0.407746	0.0303538	No	0.170219	0.819186	No	-0.386697	0.0192766	No	404.03	300.73	339.06	227.09
chr13:119335448-119408997:-	ENSMUSG00000025453	Nnt	protein_coding	0.407724	0.615927	No	-0.349545	0.871302	No	-0.521163	0.244878	No	87.4	49.24	31.98	24.98
chr11:84422855-84513522:-	ENSMUSG00000018697	Aatf	protein_coding	0.407626	0.00600658	No	0.0446674	0.979969	No	0.220541	0.144964	No	514.89	385.17	397.21	450.75
chr4:35191285-35226175:-	ENSMUSG00000028300	3110043O21Rik	protein_coding	0.407304	0.194059	No	0.11663	0.958743	No	0.166379	0.590512	No	283.49	207.54	226.88	235.08
chr2:160946978-161109075:-	ENSMUSG00000057133	Chd6	protein_coding	0.407062	0.372343	No	0.351259	0.72322	No	0.110186	0.800771	No	824.5	611.34	829.77	673.28
chr9:72450394-72492212:-	ENSMUSG00000090626	Tex9	protein_coding	0.406469	0.180019	No	0.25134	0.7765	No	0.371435	0.11386	No	143.3	104.98	127.55	138.35
chr16:48303908-48319723:+	ENSMUSG00000072419	Dppa2	protein_coding	0.406143	0.554116	No	0.189544	0.955976	No	0.0684373	0.913715	No	37.01	24.73	29.81	27.1
chr7:24301704-24316666:-	ENSMUSG00000074282	Zfp94	protein_coding	0.405379	0.34793	No	0.488858	0.40357	No	-0.156974	0.703247	No	90.84	66.41	97	58.31
chr15:77958998-77970813:-	ENSMUSG00000016554	Eif3d	protein_coding	0.405346	0.00792273	No	-0.0110544	0.996092	No	0.0864583	0.66653	No	2979.96	2225	2198.97	2366.2
chr5:65861213-65896700:+	ENSMUSG00000029204	Rhoh	protein_coding	0.405174	0.0210166	No	0.270014	0.439509	No	0.323256	0.0393932	No	449.63	337.15	410.35	426.46
chr2:126152141-126165279:+	ENSMUSG00000023330	Dtwd1	protein_coding	0.405063	0.212962	No	0.089455	0.978192	No	0.1073	0.760389	No	146.8	108.06	115.3	115.21
chr6:122577792-122602444:-	ENSMUSG00000040613	Apobec1	protein_coding	0.404442	0.143662	No	0.145636	0.930301	No	-0.679842	0.000341575	No	970.7	710.81	796.56	426.73
chr5:120648812-120679597:+	ENSMUSG00000029602	Rasal1	protein_coding	0.404036	0.401607	No	0.374324	0.698446	No	0.0666645	0.894327	No	232.11	168.77	232.16	180.62
chrX:94234599-94277724:+	ENSMUSG00000043929	Klhl15	protein_coding	0.403094	0.484743	No	0.254843	0.905431	No	0.0872738	0.869813	No	168.63	122.25	149.82	128.72
chr2:92093117-92364666:+	ENSMUSG00000058318	Phf21a	protein_coding	0.402226	0.145166	No	0.0417967	0.988716	No	0.0405923	0.912229	No	501.97	368.03	384.5	383.2
chr5:105214907-105293695:-	ENSMUSG00000079362	Gm43302	protein_coding	0.401715	0.558277	No	0.104723	0.979969	No	0.20027	0.695191	No	39.38	16.37	20.24	10.84
chr2:180456245-180474867:+	ENSMUSG00000038963	Slco4a1	protein_coding	0.401536	0.00721429	No	0.0750785	0.955976	No	-0.576633	6.96507e-06	No	465.26	348.5	368.64	230.36
chr14:20294697-20317578:+	ENSMUSG00000021809	Nudt13	protein_coding	0.401429	0.530078	No	0.19988	0.944149	No	0.123504	0.815062	No	128.76	90.22	109.61	97.31
chr3:84087933-84155786:-	ENSMUSG00000033752	Mnd1	protein_coding	0.401042	0.380452	No	0.21814	0.916544	No	-0.165565	0.693964	No	60.19	43.73	51.82	37.57
chr6:57506502-57535468:-	ENSMUSG00000037826	Ppm1k	protein_coding	0.400813	0.0954743	No	-0.439729	0.162743	No	-0.507631	0.00527384	No	569.73	419.17	306.26	291.98
chr4:136469761-136554780:+	ENSMUSG00000001089	Luzp1	protein_coding	0.400419	0.568682	No	-0.316519	0.87226	No	0.170141	0.750504	No	261.32	182.94	143.35	227.15
chr18:24579881-24603817:-	ENSMUSG00000024270	Slc39a6	protein_coding	0.399898	0.19158	No	-0.120649	0.953191	No	-0.347284	0.149852	No	1539.14	1139.54	1023.32	864.38
chr10:83600033-83648738:-	ENSMUSG00000020263	Appl2	protein_coding	0.399403	0.47882	No	0.157839	0.960098	No	0.0205646	0.972424	No	122.71	86.48	100.07	89.11
chr1:36307733-36324029:+	ENSMUSG00000037447	Arid5a	protein_coding	0.399257	0.0393871	No	-0.0745321	0.965945	No	-0.685442	2.23336e-06	No	4104.68	3071.47	2914.2	1861.67
chr2:32876114-32925254:+	ENSMUSG00000026796	Fam129b	protein_coding	0.399133	0.600902	No	0.175354	0.96593	No	0.709268	0.0661707	No	37.53	23.31	29.43	51.36
chr11:76243715-76250619:+	ENSMUSG00000038046	Mrm3	protein_coding	0.399061	0.384451	No	-0.0552226	0.988914	No	0.129549	0.761594	No	153.89	111.29	104.03	124.06
chr2:31152316-31218775:+	ENSMUSG00000000194	Gpr107	protein_coding	0.398106	0.387136	No	0.465976	0.4724	No	-0.0240159	0.963258	No	687.07	483.07	726.45	480.27
chr3:108571698-108583222:+	ENSMUSG00000048100	Taf13	protein_coding	0.397919	0.446118	No	0.102122	0.979969	No	0.177582	0.683098	No	171.47	119.81	127.44	141.4
chr8:79263598-79294937:-	ENSMUSG00000037022	Mmaa	protein_coding	0.397366	0.583326	No	0.204673	0.950254	No	0.0322285	0.962423	No	32.34	21.63	27.08	22.75
chr12:69577628-69583028:-	ENSMUSG00000049882	Vcpkmt	protein_coding	0.397318	0.140778	No	-0.0170863	0.996092	No	-0.397392	0.0660689	No	234.53	175.01	171.19	129.65
chr10:50422134-50422808:-	ENSMUSG00000110720	Gm46223	processed_pseudogene	0.397301	0.103273	No	0.328119	0.439509	No	0.219957	0.336606	No	18772.5	14170	17930.3	16639.4
chr6:87133853-87335821:-	ENSMUSG00000033420	Antxr1	protein_coding	0.397109	0.619422	No	-0.0103082	0.997991	No	-0.117616	0.84854	No	15.19	9.7	9.31	8.69
chr5:24384181-24392143:-	ENSMUSG00000038295	Atg9b	protein_coding	0.397062	0.634457	No	0.1893	0.963221	No	0.236777	0.672171	No	20.49	10.98	15.9	14.97
chr11:58948920-58949533:+	ENSMUSG00000056895	Hist3h2ba	protein_coding	0.396547	0.614008	No	0.219986	0.945762	No	1.09206	0.00154364	Up	14.49	9.55	11.73	27.58
chr10:127380327-127499384:+	ENSMUSG00000025404	R3hdm2	protein_coding	0.396266	0.0707627	No	-0.284051	0.518074	No	-0.162615	0.480306	No	885.88	654.66	537.62	588.02
chr11:4873951-4894200:+	ENSMUSG00000034285	Nipsnap1	protein_coding	0.395937	0.305452	No	-0.0883807	0.979969	No	-0.00211675	0.997537	No	237.41	173.63	161.14	172.47
chr17:28177207-28205886:+	ENSMUSG00000024220	Zfp523	protein_coding	0.395753	0.514124	No	0.372786	0.773426	No	-0.156676	0.749175	No	133.19	91.67	132.54	82.06
chr3:9250602-9285333:+	ENSMUSG00000069114	Zbtb10	protein_coding	0.39575	0.202027	No	0.109293	0.963221	No	-0.0112278	0.98109	No	144.38	106.3	116.39	104.68
chr11:102248882-102265187:+	ENSMUSG00000034773	BC030867	protein_coding	0.395741	0.0652554	No	0.213788	0.748484	No	0.553725	0.00054398	No	320.94	241.17	281.21	358.68
chr19:7267325-7275225:+	ENSMUSG00000024968	Rcor2	protein_coding	0.395574	0.520596	No	0.451816	0.648545	No	0.206171	0.65804	No	50.7	36.41	54.1	43.57
chr1:176814660-177020437:+	ENSMUSG00000026504	Sdccag8	protein_coding	0.39552	0.196364	No	0.120024	0.953953	No	-0.379923	0.109105	No	247.51	183.43	201.42	138.32
chr8:33619586-33641967:-	ENSMUSG00000052906	Ubxn8	protein_coding	0.39549	0.396812	No	-0.0126047	0.997332	No	0.151087	0.71564	No	289.83	210.56	205.6	238.37
chr2:119237362-119249527:+	ENSMUSG00000027315	Spint1	protein_coding	0.395463	0.634303	No	0.191922	0.961988	No	0.833245	0.0316852	No	17.75	10.57	13.22	30.54
chr13:100211739-100246323:-	ENSMUSG00000071203	Naip5	protein_coding	0.395437	0.192647	No	0.190673	0.878734	No	-0.625086	0.00338792	No	208.37	154.97	176.35	94.84
chr11:88924020-88955465:-	ENSMUSG00000000278	Scpep1	protein_coding	0.395026	0.00472983	No	-0.0193108	0.992782	No	-0.0131855	0.9581	No	2293.91	1726.63	1702.5	1709.7
chr12:105705976-105782447:+	ENSMUSG00000041323	Ak7	protein_coding	0.394473	0.564216	No	1.19726	0.00247649	Up	0.538507	0.154577	No	27.59	18.38	54.14	31.16
chr10:34297442-34301320:+	ENSMUSG00000039485	Tspyl4	protein_coding	0.393994	0.404942	No	0.478319	0.465854	No	0.0569405	0.90948	No	124.77	89.85	131.6	94.19
chr3:27938695-28133362:+	ENSMUSG00000027695	Pld1	protein_coding	0.393834	0.639619	No	0.149917	0.978192	No	0.271532	0.617387	No	20.71	12.39	15.06	16.22
chr13:69573449-69611442:-	ENSMUSG00000021594	Srd5a1	protein_coding	0.393326	0.619422	No	0.327631	0.878734	No	0.341623	0.482916	No	30.57	18.8	28.16	29.13
chr2:119208617-119217049:+	ENSMUSG00000068580	Zfyve19	protein_coding	0.393213	0.639713	No	-0.035031	0.995375	No	0.599659	0.162488	No	279.47	156.52	159.71	363.21
chr10:84370905-84440597:-	ENSMUSG00000020032	Nuak1	protein_coding	0.392664	0.639713	No	0.439535	0.783975	No	0.374514	0.446377	No	19.36	11.89	21.77	20.14
chr19:4784293-4793901:-	ENSMUSG00000094936	Rbm4	protein_coding	0.392539	0.043604	No	0.14337	0.878734	No	0.146396	0.494076	No	414.45	312.27	344	347.53
chr16:36693978-36726804:+	ENSMUSG00000022900	Ildr1	protein_coding	0.391945	0.563845	No	-0.346002	0.83836	No	0.36381	0.390702	No	37.06	25.23	17.81	35.43
chr1:106171752-106394250:+	ENSMUSG00000044340	Phlpp1	protein_coding	0.391798	0.108179	No	0.0304658	0.990891	No	-0.769139	5.0697e-06	No	1166.05	872.62	895.07	495.19
chr3:108424865-108445209:-	ENSMUSG00000068739	Sars	protein_coding	0.391506	0.00212881	No	0.0778368	0.939442	No	0.298631	0.011702	No	2522	1903.43	2013.8	2360.43
chr9:110879870-110900530:+	ENSMUSG00000044037	Als2cl	protein_coding	0.391437	0.594585	No	0.437176	0.740029	No	0.641027	0.0882371	No	9.27	4.01	11.54	13.46
chr5:64252556-64253225:-	ENSMUSG00000081143	Gm15823	processed_pseudogene	0.391307	0.59529	No	0.37171	0.824114	No	0.264107	0.598805	No	28.77	19.94	29.17	25.2
chr9:65552698-65580040:-	ENSMUSG00000050721	Plekho2	protein_coding	0.390229	0.000133523	No	0.126205	0.748484	No	-0.198749	0.0703437	No	1459.11	1107.05	1209.34	961.81
chr4:134129858-134187112:-	ENSMUSG00000037443	Cep85	protein_coding	0.390159	0.123817	No	0.267673	0.645772	No	0.297648	0.161021	No	12339.3	9331.41	11312.3	11538.7
chr13:108158731-108195364:+	ENSMUSG00000021694	Ercc8	protein_coding	0.389994	0.194046	No	0.238215	0.797721	No	0.218781	0.42128	No	149.81	111.99	133.99	131.47
chr4:108328140-108341544:+	ENSMUSG00000048351	Coa7	protein_coding	0.38994	0.27023	No	-0.0866862	0.979456	No	0.124391	0.72471	No	180.89	134.16	126.07	147.79
chr4:43875530-43944806:+	ENSMUSG00000028476	Reck	protein_coding	0.389399	0.635565	No	0.821168	0.233974	No	0.97165	0.00872016	No	18.81	11.04	29.91	35.75
chr5:131437333-132543344:-	ENSMUSG00000029673	Auts2	protein_coding	0.389172	0.640904	No	0.583798	0.574684	No	0.428578	0.361861	No	12.39	6.71	17.87	12.83
chr2:153291413-153333390:+	ENSMUSG00000027475	Kif3b	protein_coding	0.388636	0.00725736	No	0.0433017	0.979969	No	-0.405888	0.00136729	No	872.3	661.4	680.72	493.68
chr19:6844623-6858211:-	ENSMUSG00000047810	Ccdc88b	protein_coding	0.388541	0.211514	No	0.511855	0.152377	No	0.597842	0.00369305	No	710.9	522.29	773.39	832.14
chr1:165148824-165148949:-	ENSMUSG00000089967	Gm16550	processed_pseudogene	0.38848	0.296706	No	-0.00503667	0.998273	No	0.0968536	0.803145	No	95.86	70.4	70.85	76.44
chr5:40328438-40329427:+	ENSMUSG00000082938	Gm2810	processed_pseudogene	0.387707	0.545917	No	0.329654	0.83836	No	0.168111	0.735723	No	71.15	49.86	67.21	58.09
chr18:34859823-34864984:+	ENSMUSG00000038418	Egr1	protein_coding	0.387138	0.54684	No	0.404633	0.739642	No	0.104317	0.846686	No	263.6	185.72	269.87	205.38
chr11:44518964-44565520:+	ENSMUSG00000019189	Rnf145	protein_coding	0.386612	0.03444	No	-0.247887	0.533474	No	0.120787	0.573016	No	1307.02	985.48	826.81	1070.39
chr16:85553233-85553943:-	ENSMUSG00000089698	Gm2541	processed_pseudogene	0.386382	0.570628	No	-0.326003	0.851578	No	-0.000802247	0.999277	No	25.63	10.78	1.79	6.19
chr10:76459567-76469114:-	ENSMUSG00000033126	Ybey	protein_coding	0.385686	0.28105	No	0.209917	0.878734	No	-0.0197267	0.965428	No	94.5	70.62	82.85	69.41
chrX:53695855-53716773:-	ENSMUSG00000085998	AW822252	transcribed_unprocessed_pseudogene	0.384698	0.137834	No	0.377264	0.325673	No	0.329295	0.113873	No	2009.03	1502.08	2001.19	1926.56
chr17:21690766-21691024:+	ENSMUSG00000073448	Gm10509	protein_coding	0.384686	0.610718	No	-0.12451	0.979969	No	-0.374017	0.417429	No	34.79	24.34	22.06	16.17
chr7:40190937-40191331:+	ENSMUSG00000056836	Gm6851	processed_pseudogene	0.384419	0.413915	No	0.28729	0.824576	No	0.366235	0.256863	No	83.71	59.42	77.35	81.94
chr6:145174834-145211005:-	ENSMUSG00000043541	Casc1	protein_coding	0.384211	0.653998	No	0.416316	0.806227	No	0.440086	0.35345	No	17.55	10.58	16.99	19.08
chr8:47667178-47675556:-	ENSMUSG00000063049	Ing2	protein_coding	0.383893	0.267529	No	0.316408	0.667968	No	0.275632	0.321444	No	144.87	107.26	136.57	133.04
chr7:27305136-27337692:-	ENSMUSG00000040488	Ltbp4	protein_coding	0.383741	0.653341	No	0.349183	0.871302	No	0.928643	0.0141328	No	11.97	7.43	11.55	22.7
chr17:21691860-21692114:+	ENSMUSG00000067929	Gm10226	protein_coding	0.383181	0.596699	No	-0.00946344	0.997991	No	-0.0907458	0.881854	No	26.25	18.49	18.44	16.82
chr2:91932824-91975864:-	ENSMUSG00000040479	Dgkz	protein_coding	0.382893	0.00415067	No	0.222554	0.42189	No	0.0621642	0.744269	No	1223.39	933.53	1091.12	975.14
chr11:46668960-46707061:-	ENSMUSG00000040413	Timd2	protein_coding	0.382751	0.369932	No	0.0641793	0.98378	No	-0.15174	0.692282	No	1535.91	1133.8	1176.63	971.69
chr19:56397129-56442344:+	ENSMUSG00000025076	Casp7	protein_coding	0.38235	0.192647	No	0.122266	0.94725	No	0.041762	0.912229	No	157.64	116.47	130.09	121.27
chr5:122108040-122140823:-	ENSMUSG00000043036	Ccdc63	protein_coding	0.382175	0.637872	No	-0.108339	0.980206	No	0.193991	0.730038	No	25.8	16.04	11.11	20.76
chr13:93771630-93943016:+	ENSMUSG00000042082	Arsb	protein_coding	0.381658	0.0418938	No	-0.10607	0.939113	No	0.177049	0.365157	No	465.52	352.68	324.79	400.44
chr7:24227572-24237560:-	ENSMUSG00000074283	Zfp109	protein_coding	0.381364	0.616005	No	-0.229072	0.942332	No	-0.293638	0.55337	No	25.81	18.05	14.27	13.37
chr9:83834689-83872389:+	ENSMUSG00000038379	Ttk	protein_coding	0.38121	0.101079	No	0.100731	0.953191	No	0.311074	0.108337	No	420.13	319.08	340.06	399.81
chr15:54745702-54754039:+	ENSMUSG00000037362	Nov	protein_coding	0.38121	0.461854	No	0.313268	0.80665	No	-0.296021	0.42774	No	116.7	84.7	109.48	65.88
chr13:64189268-64275290:-	ENSMUSG00000033102	Cdc14b	protein_coding	0.380978	0.329813	No	0.258523	0.818561	No	0.746101	0.00106932	No	181.04	136.02	166.21	242.98
chr17:26917091-26932579:+	ENSMUSG00000024301	Kifc5b	protein_coding	0.380707	0.111046	No	0.255456	0.65865	No	0.630237	0.000129843	No	224.61	170.88	205.61	269.36
chr8:18690263-18741562:-	ENSMUSG00000031465	Angpt2	protein_coding	0.380521	0.657471	No	0.645812	0.478247	No	0.196235	0.735728	No	11.63	7.16	16.06	8.92
chr9:27299204-27357546:+	ENSMUSG00000034275	Igsf9b	protein_coding	0.380508	0.654724	No	0.623727	0.504245	No	-0.112344	0.860876	No	20.86	13.49	25.37	10.79
chr7:12927416-12931072:+	ENSMUSG00000033967	Rnf225	protein_coding	0.380372	0.649228	No	0.269825	0.930301	No	0.507561	0.248805	No	18.22	12.3	16.35	21.96
chr7:51997171-52006018:-	ENSMUSG00000074093	Svip	protein_coding	0.380228	0.65672	No	-0.0128163	0.997743	No	-0.234052	0.675854	No	22.92	13.37	12.42	8.01
chr15:76703553-76710548:-	ENSMUSG00000033762	Recql4	protein_coding	0.379603	0.309013	No	0.317046	0.693087	No	0.357075	0.188158	No	355.65	263.02	340.52	347.54
chr1:66175273-66442583:+	ENSMUSG00000015222	Map2	protein_coding	0.379501	0.657471	No	-0.0916834	0.984925	No	-0.507075	0.259729	No	63.56	42.92	36.06	21.04
chr2:32682609-32704145:-	ENSMUSG00000009566	Fpgs	protein_coding	0.379051	0.278467	No	0.367896	0.531172	No	0.478953	0.0415375	No	300.66	223.45	296.28	324.77
chr19:59322290-59322783:+	ENSMUSG00000067038	Rps12-ps3	protein_coding	0.378516	0.29639	No	0.158248	0.939113	No	-0.412181	0.107691	No	528.28	389.04	451.93	289.64
chr17:35016579-35026741:+	ENSMUSG00000007030	Vwa7	protein_coding	0.378248	0.653257	No	0.539657	0.632319	No	-0.0545501	0.938958	No	17.5	10.84	21.27	11.2
chr6:97110024-97149182:-	ENSMUSG00000035245	Eogt	protein_coding	0.378153	0.316965	No	0.0241914	0.995375	No	0.0495406	0.908537	No	263.59	198.22	199.21	205.99
chr6:115618067-115676635:-	ENSMUSG00000000441	Raf1	protein_coding	0.378027	0.000615007	No	0.0511357	0.96593	No	0.215116	0.054872	No	1649.65	1262.67	1309.23	1468.33
chr16:38346991-38352763:+	ENSMUSG00000046516	Cox17	protein_coding	0.377981	0.212903	No	0.146241	0.934717	No	0.398345	0.07349	No	573.17	428.67	479.28	574.35
chr13:23533906-23534304:+	ENSMUSG00000061991	Hist1h2af	protein_coding	0.377729	0.656684	No	-0.254561	0.939113	No	0.57092	0.184842	No	15.65	10.3	7.41	19.91
chrX:134404551-134456573:+	ENSMUSG00000000223	Drp2	protein_coding	0.377379	0.63021	No	0.235824	0.939113	No	0.572644	0.155558	No	24.84	16.46	21.19	29.43
chr8:84701457-84704715:+	ENSMUSG00000034041	Lyl1	protein_coding	0.377343	0.036263	No	0.137107	0.873762	No	-0.552392	9.71745e-05	No	789.05	601.15	665.99	403.47
chr8:123224842-123232250:+	ENSMUSG00000033862	Cdk10	protein_coding	0.376713	0.321854	No	-0.0345337	0.993647	No	-0.374385	0.173238	No	244.48	183.08	177.96	135
chr1:148937897-148938376:-	ENSMUSG00000099842	Gm4034	processed_pseudogene	0.376106	0.449866	No	0.293901	0.824136	No	0.0663237	0.894327	No	85.87	62.46	80.65	66.29
chrX:140539528-140600659:-	ENSMUSG00000031431	Tsc22d3	protein_coding	0.375937	0.221729	No	0.320563	0.581232	No	0.326368	0.169786	No	229.12	173.11	219.71	222.26
chr2:167688915-167690418:+	ENSMUSG00000056501	Cebpb	protein_coding	0.375584	0.377063	No	0.525476	0.288156	No	0.793748	0.00071769	No	82.16	61.58	92.79	112.42
chrX:74365718-74373218:-	ENSMUSG00000015290	Ubl4a	protein_coding	0.374998	0.0732732	No	0.250301	0.595966	No	0.266322	0.156776	No	364.5	276.4	332.73	335.61
chr6:115004381-115037876:-	ENSMUSG00000030316	Tamm41	protein_coding	0.374809	0.131441	No	0.261341	0.65143	No	0.173009	0.479114	No	189.13	142.85	172.42	162.85
chr19:44543722-44552831:-	ENSMUSG00000091471	Gm20538	protein_coding	0.374682	0.583755	No	0.25038	0.920936	No	0.32819	0.448289	No	53.72	38.78	47.01	50.22
chrX:97333840-97377216:-	ENSMUSG00000034457	Eda2r	protein_coding	0.374412	0.664561	No	-0.00962557	0.998273	No	0.151442	0.803145	No	22.37	12.59	12.49	14.1
chr6:47530139-47595341:-	ENSMUSG00000029687	Ezh2	protein_coding	0.374393	0.00611484	No	0.102793	0.901167	No	0.420758	0.000242052	No	3699.69	2828.4	3045.79	3824.58
chr3:59113855-59153618:-	ENSMUSG00000036381	P2ry14	protein_coding	0.374277	0.599492	No	0.273964	0.909167	No	-0.0801898	0.893736	No	11.43	2.17	7.46	2.94
chr13:63815240-63900302:+	ENSMUSG00000021470	Ercc6l2	protein_coding	0.374243	1.72973e-05	No	-0.0720302	0.909841	No	-0.617647	6.73915e-16	No	6624.61	5100.9	4848.25	3300.34
chr19:3767421-3818303:+	ENSMUSG00000045098	Kmt5b	protein_coding	0.374211	0.340526	No	0.113019	0.96593	No	0.388914	0.154435	No	645.98	493.24	537.74	667.69
chr12:24572283-24617391:+	ENSMUSG00000020656	Grhl1	protein_coding	0.37414	0.342393	No	0.156556	0.942332	No	0.554217	0.024356	No	90.4	67.07	76.31	103.85
chr4:155469114-155470858:+	ENSMUSG00000023153	Tmem52	protein_coding	0.373851	0.643606	No	1.02158	0.053878	No	-0.697509	0.0799142	No	22.14	15.5	40.94	6.71
chr4:156165290-156197488:-	ENSMUSG00000041936	Agrn	protein_coding	0.373826	0.139704	No	0.330712	0.441939	No	0.213031	0.361071	No	246.38	187.25	236.69	219
chr1:39371492-39478755:-	ENSMUSG00000003134	Tbc1d8	protein_coding	0.373818	0.659622	No	0.53138	0.65158	No	-0.0282513	0.968811	No	18.26	9.95	24.28	10.22
chr12:69241176-69284632:+	ENSMUSG00000051890	Klhdc1	protein_coding	0.373352	0.662072	No	0.444825	0.774009	No	0.123632	0.843353	No	135.82	86.45	152.75	87.7
chr4:59833677-59834219:+	ENSMUSG00000080772	Gm12543	transcribed_processed_pseudogene	0.373285	0.35019	No	0.537536	0.226898	No	-0.440456	0.104949	No	229.96	172.08	260.74	118.12
chr4:136206365-136245216:+	ENSMUSG00000036995	Asap3	protein_coding	0.372726	0.645909	No	0.12811	0.979969	No	-0.362473	0.449147	No	27.59	19.16	21.48	12.7
chr13:48487647-48513451:-	ENSMUSG00000050954	Zfp169	protein_coding	0.372626	0.45813	No	0.0884385	0.979969	No	0.171251	0.677772	No	180.93	131.5	140.74	154.56
chr1:36372291-36422110:+	ENSMUSG00000037432	Fer1l5	protein_coding	0.371785	0.641721	No	0.0958775	0.983756	No	0.222577	0.678414	No	25.32	17.7	18.85	21.88
chr7:44590664-44604754:+	ENSMUSG00000062785	Kcnc3	protein_coding	0.371364	0.334141	No	0.142913	0.945046	No	-0.037265	0.934256	No	191.75	144.93	159.96	139.89
chr4:152019774-152027671:-	ENSMUSG00000028952	Zbtb48	protein_coding	0.370639	0.560202	No	0.186726	0.946276	No	0.380529	0.326906	No	142.21	103.77	113.17	143.59
chr9:78536488-78588041:-	ENSMUSG00000049624	Slc17a5	protein_coding	0.370633	0.415644	No	-0.0424806	0.990957	No	-0.115884	0.782231	No	245.14	179.83	172.81	164.06
chr9:19916865-19929124:+	ENSMUSG00000051118	Olfr77	protein_coding	0.369872	0.651104	No	0.0852619	0.985675	No	0.112603	0.85427	No	43.1	30.51	33.49	34.38
chr2:3424131-3464130:+	ENSMUSG00000026648	Dclre1c	protein_coding	0.369377	0.350528	No	0.440355	0.418526	No	0.412216	0.123149	No	348.39	253.67	368.06	360.2
chr8:44935447-45052257:+	ENSMUSG00000070047	Fat1	protein_coding	0.369351	0.616713	No	0.0311552	0.996092	No	0.212293	0.673492	No	14.96	6.08	5.82	10.99
chr9:53771538-53818154:+	ENSMUSG00000042195	Slc35f2	protein_coding	0.369348	0.128341	No	0.132146	0.930889	No	-0.251486	0.258756	No	161.62	122.98	135.99	102
chr9:20888175-20892178:+	ENSMUSG00000004100	Ppan	protein_coding	0.368815	0.170513	No	0.26406	0.671282	No	-0.0494661	0.88184	No	967.13	729.39	892.65	696.58
chr1:36335730-36369181:-	ENSMUSG00000010453	Kansl3	protein_coding	0.368775	0.568682	No	0.794884	0.127234	No	0.518386	0.146391	No	643.34	463.88	923.71	697.65
chr11:88830792-88864586:-	ENSMUSG00000018428	Akap1	protein_coding	0.368757	0.058928	No	0.196803	0.745259	No	0.352474	0.0285788	No	471.04	361.35	413.87	464.8
chr19:11404770-11427246:+	ENSMUSG00000024675	Ms4a4c	protein_coding	0.368563	0.191376	No	-0.192418	0.852566	No	-2.16954	2.71886e-35	Down	733.23	561.12	481.27	107.91
chr7:82648614-82777852:+	ENSMUSG00000038563	Efl1	protein_coding	0.368322	0.00843102	No	0.0872602	0.936699	No	-0.401639	0.000762787	No	1899.86	1461.89	1551.59	1098.27
chr5:3341485-3531008:+	ENSMUSG00000040274	Cdk6	protein_coding	0.368236	0.3202	No	0.332052	0.645772	No	0.0620192	0.877348	No	722.02	546.63	712.29	578.7
chr4:156215868-156221307:+	ENSMUSG00000078486	Perm1	protein_coding	0.368152	0.613014	No	0.230279	0.939113	No	0.270319	0.571678	No	30.39	21.98	27.32	28.15
chr5:96209493-96266727:+	ENSMUSG00000029486	Mrpl1	protein_coding	0.368128	0.119337	No	0.132775	0.923251	No	0.485165	0.00455338	No	416.82	318.94	349.29	453.12
chr5:121848984-121854632:+	ENSMUSG00000044134	Fam109a	protein_coding	0.367947	0.547162	No	0.813172	0.0923376	No	0.0920871	0.86024	No	41.71	30.3	59.5	32.95
chr8:25454273-25454704:+	ENSMUSG00000074412	Gm10689	processed_pseudogene	0.367889	0.672888	No	0.296896	0.917664	No	-0.0528758	0.941827	No	20.37	13.54	18.79	12.23
chr9:22055411-22071376:-	ENSMUSG00000038895	Zfp653	protein_coding	0.367855	0.363128	No	0.228519	0.869223	No	-0.168177	0.640584	No	133.41	100.65	120.77	87.25
chr17:24443778-24470313:-	ENSMUSG00000024137	E4f1	protein_coding	0.367516	0.18351	No	0.373153	0.359212	No	-0.10106	0.736813	No	260.08	199.68	262.53	184.52
chr8:123242356-123254348:-	ENSMUSG00000001062	Vps9d1	protein_coding	0.367411	0.355077	No	0.186794	0.920236	No	0.108925	0.7775	No	202.63	151.68	176.23	165.77
chr11:4141123-4160293:-	ENSMUSG00000051427	Ccdc157	protein_coding	0.367351	0.639713	No	0.627606	0.442743	No	0.441913	0.308128	No	64.27	42.91	84.51	71.41
chr8:27260329-27276674:+	ENSMUSG00000031490	Eif4ebp1	protein_coding	0.367348	0.222375	No	0.134972	0.939113	No	0.349381	0.121828	No	511.63	389.76	430.93	504.83
chr5:92140294-92140929:-	ENSMUSG00000084111	Gm15710	processed_pseudogene	0.367227	0.669977	No	0.369172	0.850148	No	-0.00970173	0.990162	No	48.85	31.35	38.13	30.37
chr8:105472423-105496902:-	ENSMUSG00000039199	Zdhhc1	protein_coding	0.366015	0.59229	No	0.0729744	0.986211	No	-0.312253	0.474989	No	62.59	43.8	48.14	33.6
chr3:92428032-92429423:-	ENSMUSG00000042165	Gm9774	protein_coding	0.365927	0.285291	No	0.173985	0.918278	No	0.34987	0.162384	No	338.41	254.83	292.64	333.97
chr5:109923400-109943936:+	ENSMUSG00000090015	Gm15446	protein_coding	0.365625	0.595707	No	0.281914	0.892558	No	0.374565	0.368223	No	39.34	27.95	36.52	39.48
chr19:21778342-21858327:+	ENSMUSG00000024754	Tmem2	protein_coding	0.365292	0.366965	No	-0.226353	0.873563	No	0.0692624	0.869813	No	144.38	107.16	90.22	111.94
chr9:80066903-80144953:+	ENSMUSG00000034252	Senp6	protein_coding	0.365277	0.000130575	No	0.186297	0.338733	No	0.264418	0.00385887	No	2612.79	2019.19	2297.27	2434.03
chr6:30653457-30693749:-	ENSMUSG00000029790	Cep41	protein_coding	0.3652	0.372122	No	0.314636	0.72896	No	-0.271361	0.393582	No	121.11	90.91	114.61	73.14
chr4:116819904-116821707:-	ENSMUSG00000043155	Hpdl	protein_coding	0.364796	0.676804	No	-0.0151241	0.997332	No	0.246725	0.655304	No	16.63	10.65	10.34	13.96
chr13:70551707-70637634:-	ENSMUSG00000034525	Ice1	protein_coding	0.364223	0.0480218	No	0.153477	0.83836	No	-0.197985	0.272687	No	1412.34	1093.88	1213.81	948.12
chr2:94300767-94406689:-	ENSMUSG00000027194	Ttc17	protein_coding	0.363784	0.425078	No	0.244059	0.864857	No	0.569693	0.0327571	No	369.71	271.61	336.45	437.62
chr13:49682100-49734267:+	ENSMUSG00000037851	Iars	protein_coding	0.363247	0.0397	No	0.00619269	0.997332	No	0.369006	0.0107531	No	3170.64	2443.7	2463.03	3197.96
chr17:34879483-34896867:+	ENSMUSG00000049823	Zbtb12	protein_coding	0.362344	0.482182	No	0.0973761	0.979969	No	-0.0389354	0.942025	No	103.86	77.35	82.3	74.35
chr13:21362820-21372289:+	ENSMUSG00000036721	Zscan12	protein_coding	0.362258	0.361603	No	0.337642	0.662614	No	-0.0575056	0.894666	No	98.41	74.14	96.53	70.27
chr2:127740732-127788897:-	ENSMUSG00000027378	Nphp1	protein_coding	0.361877	0.659622	No	0.227372	0.943575	No	0.328225	0.50227	No	28.37	20.46	26.07	27.99
chr14:77036772-77112257:+	ENSMUSG00000034795	Ccdc122	protein_coding	0.361791	0.648755	No	0.315088	0.878734	No	-0.204148	0.70467	No	44.03	29.47	41.87	24.7
chr15:66670753-66850721:+	ENSMUSG00000053469	Tg	protein_coding	0.361721	0.605356	No	0.591153	0.4315	No	1.16825	0.000125077	Up	135.98	93.08	165.94	265.16
chr11:58847158-58861956:+	ENSMUSG00000072915	Gm12258	protein_coding	0.361694	0.59229	No	0.0329719	0.995375	No	0.219626	0.637991	No	98.62	73.45	75.54	86.84
chr15:79360684-79403569:-	ENSMUSG00000009035	Tmem184b	protein_coding	0.361519	0.266068	No	0.168645	0.915254	No	0.483969	0.0250934	No	1308.71	991.09	1101.66	1433.36
chr13:67405709-67421418:-	ENSMUSG00000055560	Zfp459	protein_coding	0.361439	0.679476	No	0.0743759	0.988914	No	-0.0769993	0.909679	No	30.93	18.21	21.75	17.3
chr6:144993835-145076184:-	ENSMUSG00000030268	Bcat1	protein_coding	0.361375	0.186065	No	0.0667839	0.979969	No	-0.0419128	0.904417	No	754.03	572.74	605.13	545.34
chr18:75367529-75395935:+	ENSMUSG00000025880	Smad7	protein_coding	0.360986	0.569682	No	0.170549	0.955976	No	-0.18062	0.703549	No	173.29	126.58	139.13	106.24
chr1:151107915-151108860:+	ENSMUSG00000100595	Gm19087	processed_pseudogene	0.360714	0.637029	No	0.242687	0.936104	No	0.229547	0.649577	No	29.19	20.64	25.4	24.81
chr10:79716634-79736108:+	ENSMUSG00000020331	Hcn2	protein_coding	0.359792	0.641225	No	0.349581	0.844822	No	0.162265	0.766842	No	26.67	18.52	26.18	21.28
chr8:84974484-84978718:-	ENSMUSG00000052837	Junb	protein_coding	0.359641	0.0455813	No	0.126809	0.889199	No	-0.327838	0.0319679	No	1430.11	1104.88	1211.14	867.27
chr5:136147459-136170713:-	ENSMUSG00000039747	Orai2	protein_coding	0.359396	0.283307	No	0.101064	0.96593	No	-0.545341	0.0127253	No	426.51	328.84	351	216.12
chr6:38123174-38254009:-	ENSMUSG00000063455	D630045J12Rik	protein_coding	0.359021	0.520709	No	-0.34617	0.7765	No	-0.0757354	0.881821	No	85.13	65.39	48.3	61.46
chr8:107044698-107048614:-	ENSMUSG00000078931	Pdf	protein_coding	0.358963	0.557106	No	0.0043671	0.998946	No	-0.280608	0.4935	No	132.4	95.96	97.31	73.18
chr11:106751226-106768794:+	ENSMUSG00000040528	Milr1	protein_coding	0.358775	0.34116	No	0.043072	0.988914	No	-0.369378	0.177267	No	152.35	115.69	118.82	86.43
chr12:33429635-33441392:+	ENSMUSG00000020561	Twistnb	protein_coding	0.358689	0.483416	No	0.305808	0.804013	No	0.101193	0.821313	No	624.63	462.34	578.25	492.02
chr7:44896079-44902631:+	ENSMUSG00000011658	Fuz	protein_coding	0.35868	0.429436	No	-0.0482532	0.988914	No	0.0768142	0.861188	No	271.16	203.94	190.32	215.92
chr19:57452906-57491005:+	ENSMUSG00000025086	Trub1	protein_coding	0.35858	0.0611268	No	0.0936959	0.945046	No	-0.406382	0.0111432	No	265.85	205.33	220.17	152.4
chr7:35772343-35803003:-	ENSMUSG00000044452	Zfp507	protein_coding	0.358319	0.689346	No	0.0839119	0.986211	No	0.264887	0.628603	No	815.65	505.32	663.59	844.48
chr8:62193441-62194212:-	ENSMUSG00000110252	Gm2961	processed_pseudogene	0.358222	0.559671	No	0.197062	0.942311	No	0.0703266	0.898964	No	38.96	28.88	33.87	30.86
chr9:75468616-75486681:+	ENSMUSG00000109032	Gm7972	transcribed_unprocessed_pseudogene	0.358035	0.688313	No	0.153089	0.97667	No	0.109895	0.864767	No	16.37	10.98	13.46	12.56
chr3:64447967-64460095:+	ENSMUSG00000093671	Gm20656	unprocessed_pseudogene	0.35735	0.634457	No	0.51446	0.593282	No	0.225014	0.652522	No	51.49	37.68	60.15	45.72
chr2:87091195-87096008:-	ENSMUSG00000075161	Olfr1109	protein_coding	0.357104	0.68568	No	-0.00338043	0.998946	No	0.314994	0.540508	No	16.4	9.06	8.65	14.22
chr4:151982639-151988997:-	ENSMUSG00000039759	Thap3	protein_coding	0.356864	0.377022	No	0.25338	0.829071	No	-0.163521	0.649137	No	111.15	84.44	103.07	73.79
chr11:113649169-113667054:+	ENSMUSG00000018661	Cog1	protein_coding	0.356732	0.178746	No	0.104861	0.953953	No	0.349554	0.084065	No	390.32	299.29	325.86	390.84
chr16:95702407-95721045:+	ENSMUSG00000022895	Ets2	protein_coding	0.35654	0.454427	No	0.411351	0.574684	No	0.828459	0.000824011	No	117.64	87.19	123	167.89
chr7:120842831-120907450:+	ENSMUSG00000035064	Eef2k	protein_coding	0.35594	0.429436	No	0.287082	0.80274	No	0.71771	0.00377053	No	173.11	128.75	162.89	228.72
chr6:48395586-48419781:+	ENSMUSG00000042810	Krba1	protein_coding	0.355766	0.513774	No	0.65814	0.180595	No	0.234872	0.546486	No	288.7	218.2	358.51	262.99
chrX:20617503-20650901:+	ENSMUSG00000031060	Rbm10	protein_coding	0.355682	0.00527096	No	0.0347491	0.980206	No	0.156414	0.257349	No	1645.51	1278.39	1306.06	1428.78
chr11:116671660-116675799:+	ENSMUSG00000020812	1810032O08Rik	protein_coding	0.355507	0.305552	No	0.322255	0.626352	No	-0.0446955	0.912549	No	223.05	171.35	219.37	164
chr17:31564749-31607684:+	ENSMUSG00000006705	Pknox1	protein_coding	0.354978	0.603896	No	0.0470212	0.993637	No	0.767614	0.0185767	No	514.34	400.04	415.57	727.95
chr2:153407462-153529971:-	ENSMUSG00000061411	Nol4l	protein_coding	0.354821	0.688212	No	-0.0646986	0.99004	No	-0.25333	0.641972	No	37.01	22.33	23.15	18.24
chr10:59949669-59951834:-	ENSMUSG00000020108	Ddit4	protein_coding	0.354681	0.27151	No	0.141578	0.939113	No	-0.151285	0.616079	No	882.75	676.87	750.15	594.32
chr2:163054687-163084688:+	ENSMUSG00000017861	Mybl2	protein_coding	0.354321	0.00415067	No	0.0930732	0.908781	No	0.0717584	0.668853	No	1769.81	1380.02	1468.26	1451.07
chr6:83057844-83067318:+	ENSMUSG00000009145	Dqx1	protein_coding	0.354189	0.609302	No	0.235045	0.930889	No	-0.0440995	0.944913	No	59.13	43.82	53.99	41.37
chr1:164249046-164265385:+	ENSMUSG00000040918	Slc19a2	protein_coding	0.353779	0.206693	No	0.32019	0.505331	No	0.0836958	0.786637	No	372.26	290.03	368.15	306.63
chr8:111966908-111992302:-	ENSMUSG00000031949	Adat1	protein_coding	0.353615	0.338442	No	0.0629985	0.983367	No	-0.05907	0.883601	No	129.32	97.67	103.25	93.85
chr1:179960472-180165603:+	ENSMUSG00000026490	Cdc42bpa	protein_coding	0.35355	0.673465	No	0.19114	0.958868	No	0.525257	0.217259	No	32.02	21.95	27.14	36.96
chr10:61595492-61628565:+	ENSMUSG00000020090	Npffr1	protein_coding	0.353531	0.482182	No	0.261584	0.857875	No	0.307253	0.368223	No	81.39	60.9	74.92	78.25
chr8:90828352-91054516:+	ENSMUSG00000056608	Chd9	protein_coding	0.353436	0.238593	No	0.209921	0.826404	No	0.226091	0.370188	No	16287.5	12626.8	14646.9	14895.5
chr19:4425459-4439432:-	ENSMUSG00000041845	Rhod	protein_coding	0.353184	0.518485	No	0.22547	0.914683	No	0.358926	0.291354	No	58.54	11.81	29.43	44.12
chr11:105178807-105283959:+	ENSMUSG00000020694	Tlk2	protein_coding	0.352916	0.0720753	No	-0.0689481	0.970138	No	-0.0347863	0.900539	No	1048.48	812.47	767.79	791.05
chr8:126476248-126476412:-	ENSMUSG00000074026	Gm6091	processed_pseudogene	0.352483	0.673325	No	-0.00550798	0.998946	No	0.270268	0.600458	No	21.9	15.42	14.7	20.16
chr6:57203290-57214799:+	ENSMUSG00000064259	Vmn1r13	protein_coding	0.352308	0.109135	No	0.3415	0.290842	No	0.285362	0.118205	No	3715.31	2864.29	3688.7	3524.57
chr13:30749226-30766976:+	ENSMUSG00000021356	Irf4	protein_coding	0.352172	0.309306	No	2.52387	1.18105e-42	Up	1.80894	1.49198e-22	Up	3142.03	2426.47	16290.8	9686.88
chr12:71123173-71136684:-	ENSMUSG00000021079	Timm9	protein_coding	0.351893	0.0774214	No	0.201274	0.72896	No	0.0998348	0.667869	No	346.82	269.02	308.28	289.25
chr15:76701465-76704239:+	ENSMUSG00000019080	Mfsd3	protein_coding	0.351589	0.538282	No	0.0665841	0.986211	No	0.0382737	0.946063	No	59.75	44.95	47.63	46.99
chr8:94863828-94876330:-	ENSMUSG00000040631	Dok4	protein_coding	0.351575	0.663665	No	0.479304	0.687679	No	0.0766885	0.905648	No	14.89	7.58	18.27	7.7
chr1:173723427-173741747:-	ENSMUSG00000073490	Ifi207	protein_coding	0.351317	0.675992	No	0.127772	0.979969	No	-0.0770995	0.907256	No	20	14.19	16.51	13.36
chr7:143557230-143600090:-	ENSMUSG00000010755	Cars	protein_coding	0.351271	0.0102892	No	0.166758	0.681027	No	0.18468	0.186276	No	1361.67	1060.19	1193.79	1201.54
chr2:28446800-28455508:+	ENSMUSG00000035829	Ppp1r26	protein_coding	0.351178	0.699814	No	-0.205145	0.956889	No	0.0854298	0.899927	No	36.57	22.83	14.77	23.16
chr11:34314822-34422640:+	ENSMUSG00000069911	Fam196b	protein_coding	0.351079	0.691093	No	0.166679	0.970138	No	-0.304815	0.558468	No	42.31	27.3	35.41	18.71
chr12:30893326-30911589:-	ENSMUSG00000044573	Acp1	protein_coding	0.350747	0.222375	No	0.00973981	0.997077	No	0.0927094	0.760783	No	822.96	634.4	638.36	664.27
chr14:55060262-55092324:-	ENSMUSG00000040721	Zfhx2	protein_coding	0.350314	0.275008	No	0.245465	0.782119	No	-0.0393441	0.91929	No	260.74	199.41	241.26	192.69
chr19:34192229-34240333:+	ENSMUSG00000024776	Stambpl1	protein_coding	0.349781	0.365546	No	0.084451	0.979969	No	-0.302573	0.290093	No	245.62	188.23	201.25	147.12
chr7:102210208-102238567:+	ENSMUSG00000030990	Pgap2	protein_coding	0.349635	0.463771	No	0.278549	0.819186	No	-0.262017	0.444069	No	261.7	196.23	243.77	160.84
chr12:69583762-69681852:-	ENSMUSG00000034801	Sos2	protein_coding	0.349606	0.0193634	No	0.287103	0.222724	No	0.344327	0.00640021	No	876.51	683.33	838.43	874.06
chr13:29191746-29855674:-	ENSMUSG00000006191	Cdkal1	protein_coding	0.349528	0.404132	No	0.187227	0.920936	No	0.0768147	0.852286	No	247.57	188.8	214.51	200.07
chr5:24590818-24624411:-	ENSMUSG00000028949	Smarcd3	protein_coding	0.349215	0.697291	No	-0.228124	0.944149	No	0.424075	0.371808	No	15.3	10.2	7.69	16.8
chr11:102994047-103028333:-	ENSMUSG00000020935	Dcakd	protein_coding	0.349155	0.0955458	No	0.155832	0.857296	No	-0.0330305	0.910874	No	219.47	170.06	190.71	166.72
chr10:93858489-93897093:-	ENSMUSG00000036112	Metap2	protein_coding	0.348863	0.0950085	No	0.0452055	0.98135	No	-0.00798433	0.981464	No	2630.04	2020.61	2112.07	2021.89
chr6:136506167-136610862:+	ENSMUSG00000030213	Atf7ip	protein_coding	0.348507	0.50894	No	0.401869	0.624511	No	0.815351	0.00198128	No	1202.82	862.38	1239.06	1745.1
chr2:23115606-23156024:-	ENSMUSG00000026779	Mastl	protein_coding	0.347847	0.336642	No	0.2089	0.869223	No	0.486523	0.0342379	No	278.29	213.57	252.32	305.18
chr9:111054486-111057519:-	ENSMUSG00000043953	Ccrl2	protein_coding	0.34777	0.5747	No	0.352733	0.785944	No	1.64686	3.48929e-10	Up	121.06	88.69	116.94	363.58
chr10:80855275-80868708:+	ENSMUSG00000035206	Sppl2b	protein_coding	0.347764	0.659622	No	0.431525	0.748474	No	0.293962	0.537893	No	160.7	125.07	192.83	163.34
chr13:61804257-61861675:+	ENSMUSG00000113626	Gm7240	transcribed_processed_pseudogene	0.347673	0.660442	No	0.680311	0.353873	No	0.37068	0.413264	No	28.58	21.87	42.95	31.1
chr5:120896256-120907521:-	ENSMUSG00000052776	Oas1a	protein_coding	0.34752	0.117724	No	0.0771994	0.965945	No	-1.0153	7.25622e-12	Down	747.78	580.72	610.86	275.06
chr6:47943171-47955913:+	ENSMUSG00000072653	Zfp783	transcribed_unprocessed_pseudogene	0.347348	0.435003	No	0.050983	0.988914	No	-0.124808	0.754329	No	145.29	111.99	116.88	100.91
chr4:116132406-116151338:-	ENSMUSG00000028701	Lurap1	protein_coding	0.347248	0.571891	No	0.0169306	0.997077	No	0.0766439	0.88394	No	448.65	330.89	323.65	342.97
chr7:30231948-30233390:+	ENSMUSG00000019738	Polr2i	protein_coding	0.347222	0.337621	No	0.526052	0.169955	No	0.488505	0.0335919	No	128.69	99.41	147.21	143.61
chr10:13647054-13868980:-	ENSMUSG00000019806	Aig1	protein_coding	0.346943	0.520596	No	0.0602794	0.987675	No	-0.157115	0.713514	No	105.65	81.59	85.52	70.48
chr2:59612042-59846149:+	ENSMUSG00000035168	Tanc1	protein_coding	0.346732	0.551796	No	0.387571	0.699033	No	-0.49545	0.126614	No	181.53	137.27	190.35	89.97
chr10:100443902-100487350:-	ENSMUSG00000036676	Tmtc3	protein_coding	0.346634	0.679476	No	0.0393722	0.995375	No	0.537082	0.196687	No	83.56	60.8	65.05	111.44
chr8:94819804-94838358:-	ENSMUSG00000031781	Ciapin1	protein_coding	0.346562	0.242175	No	0.110754	0.953953	No	0.0994063	0.746865	No	403.79	310.54	334.91	335.81
chr19:61053840-61140840:-	ENSMUSG00000074733	Zfp950	protein_coding	0.346391	0.472616	No	0.315176	0.760306	No	0.18205	0.630636	No	623.16	462.97	596.62	551.02
chr12:69189839-69204267:-	ENSMUSG00000113786	Gm49384	protein_coding	0.346144	0.313149	No	0.131834	0.944149	No	-0.0494064	0.899126	No	502.84	384.54	424.18	373.46
chr19:12460779-12465284:+	ENSMUSG00000046805	Mpeg1	protein_coding	0.346075	0.353641	No	-0.467832	0.29657	No	-0.515909	0.0269864	No	896.14	685.82	464.55	464.96
chr11:69015911-69036473:+	ENSMUSG00000020898	Ctc1	protein_coding	0.346022	0.300432	No	-0.0285878	0.994427	No	0.0202399	0.961134	No	900.39	689.32	672.45	705.94
chr1:105990406-106034074:+	ENSMUSG00000038866	Zcchc2	protein_coding	0.345372	0.0455251	No	-0.222078	0.574684	No	-0.330969	0.0235373	No	1188.69	931.53	794.36	729.94
chr5:135960211-135974531:-	ENSMUSG00000029699	Ssc4d	protein_coding	0.345268	0.705163	No	-0.225027	0.945996	No	0.230387	0.68366	No	19.2	11.99	9.04	15.89
chr15:27730651-28025848:-	ENSMUSG00000022263	Trio	protein_coding	0.34503	0.345203	No	0.258863	0.791494	No	-0.508966	0.0286229	No	408.28	307.02	379.27	211.72
chr10:93939165-94035817:-	ENSMUSG00000036099	Vezt	protein_coding	0.344951	0.305186	No	0.1425	0.939113	No	0.232052	0.394675	No	248.82	193.21	214.59	229.92
chr6:125546774-125686679:+	ENSMUSG00000001930	Vwf	protein_coding	0.344938	0.705397	No	0.0134267	0.997667	No	-0.25425	0.644343	No	17.36	12.3	12.54	8.17
chr8:46575594-46617212:-	ENSMUSG00000038225	Primpol	protein_coding	0.344875	0.601402	No	0.518356	0.503601	No	0.528296	0.129734	No	223.3	175.14	282.93	280.39
chr17:6738041-6782784:-	ENSMUSG00000052397	Ezr	protein_coding	0.34478	0.020714	No	0.00741311	0.996978	No	0.567617	6.9924e-07	No	3082.87	2421.8	2435.95	3626.85
chr15:89182213-89196496:-	ENSMUSG00000015377	Dennd6b	protein_coding	0.344235	0.36346	No	0.258872	0.797721	No	-0.154783	0.646529	No	179.86	137	169.91	123.44
chr9:109057933-109059734:-	ENSMUSG00000049734	Trex1	protein_coding	0.344009	0.144289	No	0.154058	0.879573	No	-0.34626	0.0670904	No	268.22	208.9	231.92	161.51
chr6:97890288-97890539:-	ENSMUSG00000083086	Gm15531	processed_pseudogene	0.343808	0.704538	No	0.165429	0.970138	No	0.299013	0.570664	No	18.01	10.97	14.24	16.46
chr6:89316314-89362620:-	ENSMUSG00000030084	Plxna1	protein_coding	0.343742	0.295269	No	0.224892	0.818561	No	1.15732	2.21605e-10	Up	527.89	412.97	490.05	990.41
chr5:114065461-114124720:+	ENSMUSG00000029592	Usp30	protein_coding	0.343492	0.0930017	No	0.190665	0.76009	No	-0.132012	0.547043	No	256.98	200.94	230.53	182.29
chr14:33428642-33429025:-	ENSMUSG00000115248	Gm49037	processed_pseudogene	0.343116	0.535559	No	0.341666	0.75608	No	0.46025	0.143592	No	87.99	67.94	89.86	99.36
chr15:76695716-76699686:+	ENSMUSG00000022546	Gpt	protein_coding	0.342412	0.659622	No	0.599014	0.45093	No	0.648689	0.076647	No	25.02	17.78	31.5	32.93
chr17:56614301-56626903:-	ENSMUSG00000041168	Lonp1	protein_coding	0.342102	0.00124893	No	0.162912	0.539359	No	0.0807123	0.567547	No	1234.47	971.02	1087.74	1026.35
chr19:37899036-38043577:-	ENSMUSG00000048612	Myof	protein_coding	0.342027	0.595854	No	0.541748	0.448167	No	-0.38073	0.319359	No	240.71	179.89	283.42	125.48
chr5:120116465-120198981:+	ENSMUSG00000029594	Rbm19	protein_coding	0.341947	0.233427	No	0.1394	0.931187	No	0.363252	0.0815697	No	443	345.36	382.92	444.82
chr17:28313530-28326568:+	ENSMUSG00000007570	Fance	protein_coding	0.341623	0.353189	No	0.420991	0.389146	No	0.183311	0.554988	No	130.79	101.08	139.1	116.14
chr6:48024188-48048911:-	ENSMUSG00000071477	Zfp777	protein_coding	0.341569	0.192644	No	0.44182	0.147697	No	0.297052	0.14985	No	285.84	221.03	308.07	275.92
chr9:106432981-106438319:-	ENSMUSG00000023262	Acy1	protein_coding	0.341525	0.457432	No	0.175946	0.937937	No	-0.189091	0.607576	No	132.46	100.84	117.37	87.49
chr9:22411513-22444681:+	ENSMUSG00000036411	9530077C05Rik	protein_coding	0.341494	0.698109	No	0.394181	0.815141	No	-0.00875997	0.990967	No	16.98	8.1	17.02	7.82
chr8:25980604-25994133:-	ENSMUSG00000037251	Pomk	protein_coding	0.341462	0.26364	No	0.155098	0.920936	No	0.201328	0.443698	No	136.23	105.7	119.09	123.14
chr7:101663633-101795506:+	ENSMUSG00000001829	Clpb	protein_coding	0.341436	0.325258	No	0.286486	0.707515	No	0.150032	0.631792	No	444.64	342.59	425.86	376.19
chr2:126320973-126500674:-	ENSMUSG00000060131	Atp8b4	protein_coding	0.341193	0.689346	No	-0.581585	0.552419	No	-0.584202	0.158991	No	35.36	25.31	12.06	13.36
chr11:16951375-16954772:+	ENSMUSG00000044966	Fbxo48	protein_coding	0.340647	0.450775	No	0.0993058	0.978674	No	-0.134627	0.735179	No	81.24	61.98	67.67	55.65
chr11:62604884-62648523:-	ENSMUSG00000046417	Lrrc75a	protein_coding	0.340645	0.653701	No	0.146169	0.970138	No	-0.49904	0.212666	No	50.19	37.23	42.27	21.44
chr14:77024200-77036904:-	ENSMUSG00000044350	Lacc1	protein_coding	0.34043	0.310658	No	0.273205	0.728749	No	-0.760588	0.000179201	No	325.56	251.87	309.15	142.03
chr1:74593748-74601397:-	ENSMUSG00000026171	Rnf25	protein_coding	0.340218	0.258719	No	0.15763	0.915254	No	0.376188	0.0754208	No	290.59	225.66	253.78	299.98
chr13:4590750-4609174:-	ENSMUSG00000045410	Akr1e1	protein_coding	0.339931	0.569682	No	0.35367	0.765468	No	0.157098	0.730078	No	120.39	89.02	122.64	104.18
chr12:65225517-65233359:+	ENSMUSG00000035560	Wdr20rt	protein_coding	0.339472	0.704989	No	0.142299	0.978785	No	-0.0423308	0.953899	No	23.92	17.24	19.58	16.01
chr8:61223872-61396071:+	ENSMUSG00000031642	Sh3rf1	protein_coding	0.339271	0.585916	No	0.039539	0.994427	No	0.572317	0.0762297	No	113.47	89.77	93.21	144.97
chr15:79346621-79359076:+	ENSMUSG00000042622	Maff	protein_coding	0.339179	0.673904	No	0.336911	0.853634	No	0.258033	0.602753	No	27.79	20.13	27.37	26.42
chrX:56797858-56822326:-	ENSMUSG00000067878	Map7d3	protein_coding	0.339074	0.68237	No	-0.193121	0.956889	No	-0.134021	0.818744	No	26.4	19.03	15.32	16.22
chr18:67488209-67610790:-	ENSMUSG00000024533	Spire1	protein_coding	0.338657	0.421152	No	0.206603	0.895351	No	-0.219713	0.510635	No	151.02	117.4	136.89	96.02
chr1:175600374-175625635:-	ENSMUSG00000026526	Fh1	protein_coding	0.338414	0.0796423	No	-0.016708	0.995375	No	-0.0591146	0.808394	No	1216.72	952.4	935.88	905.19
chr9:104288251-104337748:-	ENSMUSG00000032561	Acpp	protein_coding	0.338329	0.704056	No	0.159029	0.970138	No	0.130694	0.829847	No	22.49	15.8	18.18	18.74
chr2:117055566-117056012:+	ENSMUSG00000074930	Gm13981	processed_pseudogene	0.338256	0.551342	No	0.138042	0.96593	No	-0.212006	0.608122	No	67.54	51.05	57.49	42.47
chr17:47368887-47381417:+	ENSMUSG00000034729	Mrps10	protein_coding	0.338099	0.253416	No	0.172166	0.883013	No	0.112957	0.703854	No	407.81	314.13	361.3	344.85
chr5:120812635-120824163:+	ENSMUSG00000029605	Oas1b	polymorphic_pseudogene	0.337788	0.45289	No	0.188505	0.920936	No	-0.275832	0.38986	No	235.04	180.4	209.66	144.31
chr10:39198538-39199301:+	ENSMUSG00000111877	Gm6477	processed_pseudogene	0.337777	0.713392	No	0.097437	0.98378	No	-0.0635471	0.92837	No	15.93	10.85	12.18	9.44
chr2:103073675-103092644:+	ENSMUSG00000010911	Apip	protein_coding	0.337639	0.527628	No	0.00153196	0.999338	No	-0.387033	0.23062	No	259.46	198.33	198.32	136.41
chr10:128494157-128498685:-	ENSMUSG00000039824	Myl6b	protein_coding	0.337392	0.507502	No	0.305917	0.795399	No	0.462176	0.113228	No	56.55	42.95	55.22	62.43
chr8:105880881-105894908:+	ENSMUSG00000036270	Edc4	protein_coding	0.33711	0.0474296	No	0.0524678	0.979399	No	0.245743	0.104949	No	1002.77	788.11	814.91	936.28
chr13:22800629-22809682:-	ENSMUSG00000071491	Vmn1r209	protein_coding	0.337048	0.71482	No	0.268035	0.933564	No	-0.0816474	0.905425	No	20.42	14.42	20.26	12.86
chr15:73407489-73408239:-	ENSMUSG00000115602	Gm7908	processed_pseudogene	0.336983	0.675771	No	0.602509	0.465469	No	0.774231	0.0290005	No	38.31	27.91	50.51	59.36
chr13:67471513-67484258:-	ENSMUSG00000059839	Zfp874b	protein_coding	0.336935	0.601426	No	0.147387	0.965782	No	-0.34217	0.378336	No	120.43	90.92	99.06	67.68
chr1:143999338-144004161:-	ENSMUSG00000026360	Rgs2	protein_coding	0.336852	0.718312	No	0.102623	0.983412	No	-0.297552	0.575792	No	26.86	17.28	20.25	10.38
chr18:62177817-62179959:-	ENSMUSG00000045730	Adrb2	protein_coding	0.336832	0.634457	No	0.512426	0.547817	No	0.595867	0.0841861	No	33.49	25.14	40.25	43.08
chr9:108578862-108597667:-	ENSMUSG00000006675	P4htm	protein_coding	0.336506	0.702029	No	0.0866873	0.985264	No	-0.400601	0.389885	No	40.97	22.09	23.13	9.66
chr2:115581716-115778768:+	ENSMUSG00000040282	BC052040	protein_coding	0.336391	0.415542	No	0.0749328	0.979969	No	0.187664	0.576211	No	132.25	102.05	107.96	116.3
chr17:28399095-28517524:-	ENSMUSG00000024222	Fkbp5	protein_coding	0.336275	0.277656	No	-0.0148776	0.996092	No	-0.261845	0.284013	No	706.82	550.22	543.22	446.86
chr8:70083457-70090862:+	ENSMUSG00000007594	Hapln4	protein_coding	0.336146	0.718994	No	0.296328	0.919062	No	0.835531	0.0319616	No	15.24	9.66	13.03	26.25
chr6:82725025-82774454:-	ENSMUSG00000000628	Hk2	protein_coding	0.336109	0.0262216	No	0.175958	0.681027	No	0.113576	0.512835	No	1262.01	994.85	1122.58	1074.82
chr14:27481090-27508460:-	ENSMUSG00000046753	Ccdc66	protein_coding	0.335917	0.220097	No	-0.0382788	0.988914	No	-0.12338	0.655256	No	269.73	209.87	204.53	191.47
chr6:85334962-85374634:-	ENSMUSG00000051343	Rab11fip5	protein_coding	0.335882	0.719376	No	-0.150164	0.978192	No	-0.0975025	0.882215	No	16.12	10.62	8.57	9.19
chr9:55220222-55326844:-	ENSMUSG00000032311	Nrg4	protein_coding	0.335636	0.719376	No	0.414834	0.80665	No	0.270196	0.619639	No	13.42	9.38	15.34	13
chr1:191306789-191318194:-	ENSMUSG00000037499	Nenf	protein_coding	0.335618	0.558277	No	0.284276	0.848216	No	-0.0959078	0.841976	No	58.28	44.36	56.38	41.34
chr6:72513644-72521634:-	ENSMUSG00000052631	Sh2d6	protein_coding	0.335534	0.653998	No	0.277604	0.90003	No	-0.30407	0.500526	No	16.17	6.09	13.2	2.01
chr1:37874801-37890411:-	ENSMUSG00000026088	Mitd1	protein_coding	0.335263	0.144289	No	-0.0481305	0.98135	No	-0.467993	0.00614815	No	295.21	231.39	220.7	164.49
chr2:49619298-49774778:+	ENSMUSG00000026764	Kif5c	protein_coding	0.335121	0.710046	No	0.171333	0.966142	No	-0.169534	0.77135	No	86.93	56.91	65.35	46.5
chr7:30434982-30445535:-	ENSMUSG00000006651	Aplp1	protein_coding	0.334924	0.718994	No	0.204425	0.956889	No	0.500783	0.268799	No	14.47	9.18	12.67	17.96
chr14:78461292-78461818:+	ENSMUSG00000115450	Gm4821	processed_pseudogene	0.334905	0.702759	No	0.26204	0.932437	No	0.265051	0.612108	No	17.87	12.64	16.35	16.65
chr17:25834465-25837295:-	ENSMUSG00000025735	Rhbdl1	protein_coding	0.334902	0.701193	No	0.24776	0.939113	No	0.625278	0.117254	No	28.99	20.46	24.33	37.38
chr3:116859464-116908177:+	ENSMUSG00000033386	Frrs1	protein_coding	0.334493	0.599998	No	0.270033	0.878734	No	-0.0439791	0.939462	No	179.55	128.41	169.1	126.51
chr4:94614491-94693229:+	ENSMUSG00000028576	Ift74	protein_coding	0.334452	0.51784	No	0.167911	0.944149	No	0.0627251	0.897181	No	100.53	77.5	88.9	81.56
chr8:79028437-79193766:+	ENSMUSG00000071064	Zfp827	protein_coding	0.334062	0.609302	No	-0.528359	0.4724	No	-0.181612	0.695191	No	162.95	122.46	76.07	107.26
chr18:54888045-54990180:-	ENSMUSG00000052713	Zfp608	protein_coding	0.333697	0.0170842	No	-0.335369	0.0769238	No	-0.92892	3.52397e-18	No	1350.86	1065.62	836.9	549.79
chr1:67000517-67038872:-	ENSMUSG00000026000	Lancl1	protein_coding	0.33361	0.569682	No	0.285707	0.848216	No	0.328644	0.365852	No	197.75	144.93	187.88	190.73
chr2:156065175-156070617:+	ENSMUSG00000038180	Spag4	protein_coding	0.333264	0.723995	No	0.342692	0.875173	No	-0.10551	0.871542	No	26.7	18.53	29.39	15.59
chr19:9109868-9135636:-	ENSMUSG00000024654	Asrgl1	protein_coding	0.333165	0.611505	No	-0.0497	0.990957	No	0.507055	0.140269	No	347.32	257.28	253.32	411.76
chr10:81384428-81388352:+	ENSMUSG00000078440	Dohh	protein_coding	0.333068	0.232782	No	0.235507	0.740849	No	0.2387	0.296101	No	288.54	225.24	266.85	265.21
chr2:127336159-127338376:+	ENSMUSG00000027368	Dusp2	protein_coding	0.332761	0.0279659	No	0.0952696	0.929499	No	-0.439039	0.000593624	No	394.19	311.34	333.11	227.62
chr8:20385782-20424814:-	ENSMUSG00000071793	2610005L07Rik	transcribed_unprocessed_pseudogene	0.332664	0.431052	No	0.421119	0.453164	No	0.162983	0.641262	No	230.13	181.49	251.3	206.02
chr2:164960802-164999731:+	ENSMUSG00000017740	Slc12a5	protein_coding	0.332547	0.689346	No	0.018154	0.997077	No	0.188741	0.72596	No	27.65	14.73	14.74	14.83
chr7:30308717-30314304:+	ENSMUSG00000042831	Alkbh6	protein_coding	0.33228	0.46595	No	0.0099106	0.997332	No	0.244144	0.455713	No	149.17	114.77	116.63	139.6
chr7:142008535-142061065:-	ENSMUSG00000025147	Mob2	protein_coding	0.331899	0.152356	No	0.177177	0.831935	No	0.043876	0.881738	No	221.5	174.07	198.27	179.72
chr2:174427493-174439039:-	ENSMUSG00000016256	Ctsz	protein_coding	0.331746	0.00415067	No	0.216171	0.302777	No	0.339307	0.000682999	No	3984.1	3155.91	3677.55	4001.9
chr7:16274042-16286795:-	ENSMUSG00000041375	Ccdc9	protein_coding	0.331629	0.221423	No	-0.00337374	0.998605	No	-0.078081	0.790125	No	495.18	386.87	386.98	364.95
chr4:135686287-135708181:+	ENSMUSG00000062157	Ifnlr1	protein_coding	0.331582	0.688671	No	-0.027063	0.996092	No	-0.0930415	0.879533	No	26.81	19.09	19.52	18.33
chr18:46282151-46311928:-	ENSMUSG00000071855	Ccdc112	protein_coding	0.331479	0.527101	No	-0.00251929	0.998946	No	-0.0462424	0.927448	No	88.25	66.87	67.65	65.48
chr15:75657035-75678800:-	ENSMUSG00000000934	Top1mt	protein_coding	0.331199	0.476541	No	0.248251	0.852566	No	0.217716	0.525891	No	122.01	92.17	114.69	111.61
chr12:111758849-111807844:+	ENSMUSG00000021288	Klc1	protein_coding	0.331163	0.181857	No	0.0241198	0.994427	No	-0.495315	0.00335911	No	2152.95	1676.28	1696.96	1172.03
chr10:95515145-95545657:+	ENSMUSG00000074781	Ube2n	protein_coding	0.330261	0.0375155	No	0.160195	0.75608	No	0.266994	0.0551154	No	1264.01	997.84	1117.27	1198.06
chr7:104972896-104979126:-	ENSMUSG00000094531	Olfr671	protein_coding	0.330076	0.727455	No	0.396741	0.824833	No	0.144151	0.813445	No	15.75	10.33	17.16	11.82
chr5:137314558-137333597:-	ENSMUSG00000037344	Slc12a9	protein_coding	0.33003	0.634457	No	-0.24001	0.920936	No	0.181258	0.703504	No	342.58	246.25	196.19	290.22
chr17:12682406-12769664:-	ENSMUSG00000023830	Igf2r	protein_coding	0.329781	0.694869	No	0.115846	0.979969	No	0.943162	0.00649828	No	1832.59	1191.9	1336.72	3332.99
chr15:98167158-98170134:+	ENSMUSG00000029875	Ccdc184	protein_coding	0.329736	0.0232034	No	0.295141	0.161241	No	0.14195	0.362978	No	972.29	768.17	948.7	848.56
chr9:40192316-40213604:+	ENSMUSG00000025602	Zfp202	protein_coding	0.329523	0.488931	No	0.122505	0.96593	No	-0.450266	0.127385	No	78.07	60.96	66.28	42.43
chr19:12466341-12501996:-	ENSMUSG00000039982	Dtx4	protein_coding	0.329493	0.513351	No	-0.0608186	0.986211	No	-0.599403	0.0371262	No	61.91	47.94	45.51	29.12
chr11:64979038-65002069:+	ENSMUSG00000020549	Elac2	protein_coding	0.329434	0.257196	No	0.178481	0.869223	No	0.064745	0.838893	No	716.3	561.39	641.48	582.79
chrX:102119447-102127669:+	ENSMUSG00000079480	Pin4	protein_coding	0.329124	0.710678	No	0.367033	0.843079	No	0.333166	0.496157	No	33.18	19.98	35.48	34.12
chrX:150588229-150643878:+	ENSMUSG00000025271	Pfkfb1	protein_coding	0.328906	0.626945	No	0.249841	0.914454	No	0.277581	0.509782	No	63.39	47.57	58.83	59.77
chr9:20868642-20874307:+	ENSMUSG00000038884	A230050P20Rik	protein_coding	0.328447	0.111076	No	0.274361	0.447526	No	-0.290042	0.0879984	No	589.55	463.43	566.17	375.12
chr15:99778470-99875456:-	ENSMUSG00000023022	Lima1	protein_coding	0.327924	0.676804	No	0.521292	0.577591	No	0.151133	0.777499	No	18.64	9.28	35.19	10.35
chr5:29229802-29378390:-	ENSMUSG00000010721	Lmbr1	protein_coding	0.327705	0.700071	No	-0.16545	0.96593	No	-0.539611	0.186349	No	42.18	30.66	25.81	16.81
chr12:85135249-85151264:-	ENSMUSG00000019235	Rps6kl1	protein_coding	0.327227	0.635944	No	0.31233	0.848216	No	0.0213357	0.972424	No	54.64	40.81	53.02	41.64
chr2:156856616-156857946:-	ENSMUSG00000074629	4930518I15Rik	protein_coding	0.327078	0.699928	No	0.375702	0.819186	No	-0.183394	0.739071	No	31.6	22.88	33.51	18.33
chr12:112588784-112615557:+	ENSMUSG00000037679	Inf2	protein_coding	0.327076	0.0418938	No	-0.151931	0.795399	No	-0.823746	1.39006e-12	No	1948.43	1547.3	1383.36	857.55
chr7:141209992-141214080:-	ENSMUSG00000025500	Lmntd2	protein_coding	0.327045	0.669791	No	0.176006	0.958868	No	-0.175522	0.734975	No	51.31	37.26	44.98	29.88
chr16:59471775-59492461:+	ENSMUSG00000022724	Riox2	protein_coding	0.326867	0.207184	No	0.280451	0.565606	No	-0.349433	0.0683467	No	1051.41	828.55	1011.99	637.75
chr8:25578490-25597582:-	ENSMUSG00000037363	Letm2	protein_coding	0.326767	0.67558	No	0.471912	0.669537	No	-0.45309	0.262236	No	60.91	46.58	72.63	28.45
chr11:76179671-76214827:+	ENSMUSG00000069808	Fam57a	protein_coding	0.326693	0.556047	No	-0.241381	0.886046	No	-0.00809357	0.988955	No	105.88	79.67	67.19	81.03
chr4:40912741-40913355:-	ENSMUSG00000081309	Gm12397	processed_pseudogene	0.326081	0.401607	No	0.124607	0.956889	No	0.0808913	0.829847	No	135.85	105.75	114.34	112.07
chr18:5591860-5775467:+	ENSMUSG00000024238	Zeb1	protein_coding	0.326004	0.727264	No	0.0507462	0.994427	No	0.372669	0.441416	No	633.88	379.94	436.6	677.02
chr2:31572651-31617526:+	ENSMUSG00000026843	Fubp3	protein_coding	0.325924	0.0814799	No	0.227313	0.581667	No	0.202741	0.241306	No	412.47	324.37	382.04	377.55
chr2:24976033-25054057:+	ENSMUSG00000036833	Pnpla7	protein_coding	0.325877	0.383656	No	0.285653	0.72538	No	-0.52309	0.0218499	No	382.51	297.82	369.54	198.17
chr8:3122061-3279617:-	ENSMUSG00000005534	Insr	protein_coding	0.325692	0.541394	No	0.0524601	0.988914	No	-0.230854	0.533981	No	390.01	301.8	307.23	250.78
chr10:127759721-127768297:+	ENSMUSG00000089789	Rdh1	protein_coding	0.325434	0.730641	No	-0.0425085	0.995375	No	0.0312843	0.965403	No	19.53	12.93	12.77	13.35
chr5:52775409-52824665:+	ENSMUSG00000029179	Zcchc4	protein_coding	0.325432	0.230803	No	0.0888975	0.96539	No	-0.0388287	0.908131	No	335.91	263.48	282.05	255.15
chr6:86736840-86793584:-	ENSMUSG00000029994	Anxa4	protein_coding	0.325282	0.482959	No	-0.00593586	0.998273	No	0.327958	0.275874	No	193.85	150.1	149.71	194.86
chr11:69070806-69073293:+	ENSMUSG00000020895	Tmem107	protein_coding	0.325246	0.659622	No	0.526241	0.530883	No	0.437838	0.25858	No	38.59	28.07	46.59	43.18
chr16:91729281-91920597:+	ENSMUSG00000022957	Itsn1	protein_coding	0.324744	0.332886	No	-0.160362	0.920517	No	-0.0757013	0.823404	No	322.11	251.31	221.73	238
chr7:136894614-137130266:+	ENSMUSG00000054612	Mgmt	protein_coding	0.324685	0.692091	No	0.201228	0.950354	No	-0.00498211	0.994816	No	59.14	42.76	54.82	43.07
chr9:44134469-44142727:+	ENSMUSG00000032135	Mcam	protein_coding	0.324438	0.736577	No	0.151081	0.977949	No	-0.0830972	0.903297	No	14.29	9.1	12.01	8.95
chr2:32775786-32777597:+	ENSMUSG00000053746	Ptrh1	protein_coding	0.324404	0.71333	No	-0.198779	0.955976	No	0.013066	0.98677	No	34.35	24.3	19.08	25.24
chr16:57156665-57167341:-	ENSMUSG00000022751	Nit2	protein_coding	0.324231	0.408063	No	0.214229	0.864895	No	-0.197478	0.529732	No	266.78	210.69	245.02	178.22
chr12:102568582-102704930:-	ENSMUSG00000057963	Itpk1	protein_coding	0.324213	0.525098	No	0.0649903	0.98378	No	0.173038	0.650907	No	291.96	221.39	237.98	258.14
chr8:3940222-3954746:-	ENSMUSG00000040165	Cd209c	protein_coding	0.324184	0.401104	No	0.0447072	0.988914	No	0.147221	0.653893	No	153.51	119.86	125.19	134.35
chr2:173093609-173119525:-	ENSMUSG00000070495	Ctcfl	protein_coding	0.32394	0.685127	No	0.377302	0.804976	No	-0.0850886	0.888287	No	37.45	28.16	39.86	24.54
chr5:120730333-120749853:-	ENSMUSG00000032690	Oas2	protein_coding	0.323884	0.629541	No	0.219266	0.933379	No	-1.13196	7.60202e-05	Down	397.06	312.94	361.04	108.24
chr16:18498713-18566679:+	ENSMUSG00000000884	Gnb1l	protein_coding	0.323853	0.687972	No	0.242147	0.933564	No	0.11906	0.832435	No	51.03	37.36	47.74	42.28
chr11:117797660-117807301:+	ENSMUSG00000025573	6030468B19Rik	protein_coding	0.323698	0.599492	No	0.266	0.87608	No	-0.854275	0.00457089	No	56.52	42.5	54.17	20.07
chrX:134537256-134541865:-	ENSMUSG00000048007	Timm8a1	protein_coding	0.323286	0.0684889	No	-0.131051	0.875582	No	-0.273255	0.0803681	No	350.04	277.27	251.79	227.67
chr13:54949411-55006018:+	ENSMUSG00000025876	Unc5a	protein_coding	0.323076	0.738546	No	0.0554276	0.993475	No	-0.562671	0.199347	No	21.06	13.73	14.56	6.34
chr13:64359337-64370890:-	ENSMUSG00000021477	Ctsl	protein_coding	0.323041	0.618208	No	0.280812	0.871302	No	0.00232493	0.997689	No	64.34	49.18	61.32	49.04
chr15:88862186-88865726:+	ENSMUSG00000035828	Pim3	protein_coding	0.322619	0.362818	No	0.0610401	0.98135	No	0.101268	0.762593	No	253.74	198.9	209.91	214.06
chr12:73280011-73286710:-	ENSMUSG00000034442	Trmt5	protein_coding	0.322548	0.494166	No	0.00717381	0.997991	No	0.384204	0.182568	No	243.83	188.47	186.57	255.3
chrX:64842692-64844041:-	ENSMUSG00000083084	Gm14667	processed_pseudogene	0.322541	0.594176	No	0.245622	0.896929	No	0.19606	0.645398	No	42.87	33.04	40.15	38.84
chr1:157135182-157412595:-	ENSMUSG00000070565	Rasal2	protein_coding	0.321926	0.711715	No	0.107602	0.980206	No	0.230318	0.662296	No	51.34	39.38	39.99	48.97
chr19:6998958-7019469:-	ENSMUSG00000024965	Fermt3	protein_coding	0.321618	1.69288e-05	No	0.061126	0.914454	No	-0.235185	0.00132851	No	3402.52	2715.52	2835.16	2301.79
chr2:25372321-25378213:+	ENSMUSG00000026955	Sapcd2	protein_coding	0.321467	0.372122	No	0.464949	0.246658	No	1.20769	4.52702e-11	Up	213.15	166.18	236.04	415.24
chr9:37275260-37275848:+	ENSMUSG00000111738	Gm18329	processed_pseudogene	0.320966	0.735156	No	0.115655	0.979969	No	0.575214	0.176939	No	14.43	10.86	12.11	20.13
chr10:116905784-116950769:-	ENSMUSG00000064181	Rab3ip	protein_coding	0.320372	0.507502	No	0.0988377	0.97826	No	0.363717	0.216482	No	163.89	125.8	138.05	169.12
chr11:105126425-105140394:+	ENSMUSG00000020691	Mettl2	protein_coding	0.320205	0.247237	No	0.306342	0.502657	No	0.146258	0.573637	No	340.92	269.84	336.58	298.78
chr16:92391953-92470867:-	ENSMUSG00000022951	Rcan1	protein_coding	0.320082	0.567531	No	0.0390849	0.994427	No	0.100121	0.823841	No	102.59	77.01	81.24	85.9
chr8:105991337-106053840:+	ENSMUSG00000031901	Dus2	protein_coding	0.320017	0.296932	No	0.0431448	0.986211	No	-0.100453	0.746865	No	193.5	152.63	157.59	140.55
chr13:117208536-117274415:+	ENSMUSG00000021728	Emb	protein_coding	0.320015	0.32013	No	0.300973	0.605686	No	0.330549	0.144738	No	531.92	414.18	524.14	531.85
chr8:106870242-106884566:+	ENSMUSG00000031910	Has3	protein_coding	0.319888	0.742496	No	0.0411284	0.995375	No	0.352768	0.482213	No	14.99	9.85	10.76	14.6
chr7:30926668-30927147:-	ENSMUSG00000108352	Usf2-ps1	unprocessed_pseudogene	0.319805	0.453925	No	0.105267	0.970138	No	-0.093358	0.809951	No	122.77	94.81	104.18	88.27
chr6:85130176-85137766:-	ENSMUSG00000033735	Spr	protein_coding	0.319795	0.413915	No	0.222347	0.852566	No	0.408667	0.0935931	No	123.23	96.47	114.07	131.58
chr6:112619850-112696686:-	ENSMUSG00000030254	Rad18	protein_coding	0.319725	0.23911	No	-0.039909	0.986211	No	0.257427	0.226757	No	571.65	453.37	436.61	547.98
chr11:80360492-80378034:-	ENSMUSG00000057181	5730455P16Rik	protein_coding	0.319476	0.294702	No	0.390291	0.325673	No	0.112541	0.703549	No	270.91	213.22	285.06	232.37
chr17:19504732-19535231:+	ENSMUSG00000091859	Vmn2r100	protein_coding	0.319066	0.425769	No	0.166848	0.931187	No	0.326664	0.22353	No	88.76	69.63	79.21	89.28
chr17:35655634-35667592:-	ENSMUSG00000038838	Vars2	protein_coding	0.318899	0.33197	No	0.162606	0.915254	No	0.0425826	0.908447	No	289.66	225.27	257.61	234.66
chr5:102481391-102897937:+	ENSMUSG00000057315	Arhgap24	protein_coding	0.318837	0.512969	No	-0.226512	0.887542	No	-0.147983	0.70467	No	79.72	62.48	52.2	55.62
chr5:8971948-8972142:+	ENSMUSG00000078183	Gm15610	processed_pseudogene	0.318825	0.743746	No	0.156826	0.97378	No	0.575181	0.186665	No	22.32	16.88	22.17	35.67
chr6:34880426-34910876:-	ENSMUSG00000058486	Wdr91	protein_coding	0.318729	0.313149	No	0.18762	0.864857	No	0.0573107	0.867375	No	379.81	300.21	344.4	311.39
chr15:98877778-98894540:-	ENSMUSG00000023755	Rhebl1	protein_coding	0.31849	0.51123	No	0.305992	0.762339	No	-0.24826	0.466219	No	89.93	69.61	88.39	57.45
chr8:94172664-94173568:+	ENSMUSG00000031762	Mt2	protein_coding	0.318435	0.743746	No	-0.0022979	0.999338	No	0.38476	0.430824	No	16.21	10.37	10.5	16.05
chr14:59402009-59440884:-	ENSMUSG00000071350	Setdb2	protein_coding	0.318152	0.310658	No	0.284888	0.645056	No	0.708127	9.97209e-05	No	421.74	328.3	408.83	558.31
chr19:5891139-5894107:-	ENSMUSG00000044390	Tigd3	protein_coding	0.318012	0.608548	No	0.188725	0.942179	No	0.204556	0.629464	No	50.69	38.78	45.74	45.21
chr12:80634022-80644341:-	ENSMUSG00000021131	Erh	protein_coding	0.317999	0.380724	No	-0.0183554	0.996092	No	0.31113	0.216813	No	309.43	242.86	239.35	304.03
chr11:69299487-69323775:-	ENSMUSG00000032782	Cntrob	protein_coding	0.317893	0.497708	No	0.178073	0.932253	No	0.195103	0.575679	No	398.35	301.75	352.98	360.85
chr10:13523842-13553142:-	ENSMUSG00000019809	Pex3	protein_coding	0.317758	0.390797	No	-0.0366145	0.990379	No	0.0616618	0.869813	No	237.03	188.25	182.86	195.55
chr2:25180758-25183339:+	ENSMUSG00000078202	Nrarp	protein_coding	0.317684	0.695999	No	1.02612	0.0308129	Up	-0.0288912	0.965058	No	38.33	28.37	72.82	28.07
chr2:26888628-26902879:-	ENSMUSG00000036160	Surf6	protein_coding	0.317606	0.179712	No	0.0494755	0.980206	No	-0.212872	0.295739	No	667.85	529.62	543.42	453.29
chr13:112800792-112867894:+	ENSMUSG00000021759	Plpp1	protein_coding	0.317514	0.180019	No	-0.192984	0.796964	No	-0.467627	0.00528222	No	399.65	317.91	274.25	222.41
chr18:36760239-36763708:+	ENSMUSG00000042660	Wdr55	protein_coding	0.31748	0.185726	No	0.128788	0.920936	No	-0.102897	0.686441	No	405.16	322	353.49	296.64
chr5:118190736-118245116:-	ENSMUSG00000032850	Rnft2	protein_coding	0.31681	0.747181	No	0.188833	0.963221	No	-0.325113	0.528382	No	41.3	26.75	35.4	12.44
chr16:91621186-91646952:-	ENSMUSG00000022962	Gart	protein_coding	0.316747	0.025314	No	0.114568	0.860539	No	0.0321448	0.877802	No	1929.56	1540.99	1669.38	1568.55
chr14:32080566-32085729:-	ENSMUSG00000021905	Dph3	protein_coding	0.316651	0.185726	No	0.237147	0.667313	No	0.360414	0.0378429	No	226.81	180.42	213.33	233.95
chr16:92058270-92112227:+	ENSMUSG00000039680	Mrps6	protein_coding	0.316621	0.470331	No	0.125158	0.960098	No	-0.152824	0.669929	No	136.43	106.93	115.28	93.05
chr7:132712082-132813886:-	ENSMUSG00000030956	Fam53b	protein_coding	0.316511	0.143654	No	-0.176887	0.801934	No	-0.150946	0.472137	No	855.7	680.23	600.49	609.96
chr7:28716804-28738144:+	ENSMUSG00000030598	Fbxo17	protein_coding	0.316488	0.719318	No	0.442104	0.749848	No	2.88604	1.34124e-24	Up	11.81	8.19	13.76	109.39
chrX:48256862-48282453:+	ENSMUSG00000063785	Utp14a	protein_coding	0.316	0.00793782	No	0.105258	0.852566	No	-0.0677621	0.671855	No	874.94	700.81	754.57	664.81
chr10:7832470-7870396:+	ENSMUSG00000039981	Zc3h12d	protein_coding	0.315952	0.00686368	No	-0.0184039	0.989945	No	-0.110986	0.414562	No	1610.09	1286.64	1271.15	1192.52
chr11:44617317-45008091:+	ENSMUSG00000057098	Ebf1	protein_coding	0.315947	0.142269	No	0.10822	0.937937	No	-0.921729	2.69457e-11	No	1245.98	993.47	1069.6	508.41
chr1:71585520-71653200:-	ENSMUSG00000026193	Fn1	protein_coding	0.315784	0.726078	No	0.229239	0.942332	No	0.0104913	0.988955	No	42.2	29.96	37.88	29.05
chr11:116434094-116439077:+	ENSMUSG00000050628	Ubald2	protein_coding	0.315477	0.167601	No	0.149642	0.872096	No	0.46623	0.00279515	No	1098.79	874.25	975.72	1218.21
chr3:155903348-155904452:+	ENSMUSG00000102443	Gm37102	processed_pseudogene	0.31541	0.654617	No	0.278119	0.878734	No	0.0502652	0.931455	No	86.04	64.38	81.84	65.29
chr7:13324655-13360672:+	ENSMUSG00000033847	Pla2g4c	protein_coding	0.314861	0.689346	No	0.0608048	0.988914	No	0.0945701	0.868143	No	48.73	36.19	37.47	39.1
chr18:4634929-4682868:+	ENSMUSG00000033960	Jcad	protein_coding	0.314666	0.660442	No	-0.10755	0.979969	No	-0.262518	0.55404	No	63.31	50.2	44.08	39.56
chr9:25811546-25811747:-	ENSMUSG00000111760	Gm48337	processed_pseudogene	0.314574	0.750349	No	-0.0288751	0.996092	No	0.369749	0.455732	No	12.92	8.39	7.52	14.57
chr3:121155398-121171695:-	ENSMUSG00000028133	Rwdd3	protein_coding	0.314564	0.750234	No	0.227629	0.944149	No	-0.410349	0.394984	No	17.29	12.47	15.84	6.42
chr7:133720942-133782726:-	ENSMUSG00000030986	Dhx32	protein_coding	0.314172	0.355071	No	-0.0565412	0.983412	No	-0.0181974	0.963258	No	306.97	245.17	234.66	241.83
chr1:128588199-128592293:-	ENSMUSG00000045382	Cxcr4	protein_coding	0.31417	0.18243	No	-0.121043	0.930301	No	1.18887	1.39141e-17	Up	580.48	458.67	423.77	1093.23
chr3:108653913-108678840:+	ENSMUSG00000027884	Clcc1	protein_coding	0.313829	0.397964	No	0.0301969	0.994427	No	0.0421407	0.916321	No	505.27	392.02	401.89	410.42
chr8:83932329-83955205:-	ENSMUSG00000074219	Gm10644	protein_coding	0.313538	0.743746	No	0.357493	0.857296	No	-0.166012	0.77875	No	40.36	29.96	39.69	23.84
chr11:101091823-101095436:-	ENSMUSG00000019303	Psmc3ip	protein_coding	0.313393	0.482959	No	0.195507	0.911421	No	0.67011	0.00371743	No	133.18	104.35	119.87	175.87
chr16:20331303-20426394:-	ENSMUSG00000022822	Abcc5	protein_coding	0.313333	0.184368	No	-0.0991243	0.945762	No	-0.588344	0.000172698	No	553.57	439.96	408.16	285.71
chr19:6306456-6325652:+	ENSMUSG00000024769	Cdc42bpg	protein_coding	0.312955	0.715771	No	0.582202	0.502657	No	0.622882	0.104625	No	181.83	130.14	259.96	267.71
chr5:134357656-134456716:-	ENSMUSG00000023079	Gtf2ird1	protein_coding	0.312934	0.688671	No	0.798375	0.157609	No	0.577521	0.115604	No	32.91	24.49	51.2	42.11
chr16:17139064-17147229:-	ENSMUSG00000022768	Ccdc116	protein_coding	0.312257	0.736785	No	-0.0654587	0.988968	No	-0.205556	0.710553	No	65.19	50.19	45.62	41.26
chr1:58445151-58481816:+	ENSMUSG00000026036	Nif3l1	protein_coding	0.312217	0.51603	No	0.238913	0.858453	No	-0.024913	0.959114	No	268.82	209.77	253.35	205
chr11:49057194-49064206:-	ENSMUSG00000078921	Tgtp2	protein_coding	0.311806	0.645762	No	-0.402766	0.704951	No	-0.435542	0.228281	No	169.77	131.37	93.07	86.95
chr19:10839727-10859362:+	ENSMUSG00000024737	Slc15a3	protein_coding	0.311775	0.497466	No	-0.10469	0.970138	No	-0.746213	0.00137061	No	1322.3	1024.62	955.26	564.52
chr16:18348182-18407076:+	ENSMUSG00000000325	Arvcf	protein_coding	0.311633	0.753815	No	-0.00678864	0.998605	No	-0.7235	0.0748628	No	35.04	22.79	24.87	8.7
chr13:9276528-9668928:+	ENSMUSG00000048264	Dip2c	protein_coding	0.311619	0.476541	No	-0.0113145	0.997332	No	0.00550934	0.991238	No	94.69	74.54	72.88	73.62
chr13:112464070-112510086:+	ENSMUSG00000021756	Il6st	protein_coding	0.311565	0.493931	No	0.147101	0.944149	No	0.497293	0.050682	No	918.12	699.42	802.43	1067.83
chr7:100845847-100863446:-	ENSMUSG00000008318	Relt	protein_coding	0.311445	0.493931	No	0.04708	0.988914	No	-0.58171	0.0190966	No	310.3	245.16	250.42	154.58
chr1:131827493-131848865:+	ENSMUSG00000013275	Slc41a1	protein_coding	0.311087	0.534456	No	0.241641	0.85851	No	0.268024	0.409603	No	472.69	357.85	441.42	457.18
chr8:29286431-29286981:-	ENSMUSG00000110331	Nudc-ps1	processed_pseudogene	0.31072	0.490762	No	0.359888	0.605686	No	0.0444929	0.921345	No	164.84	128.96	166.49	134.12
chr5:31494741-31512904:+	ENSMUSG00000064037	Gpn1	protein_coding	0.310629	0.223892	No	0.0421902	0.984925	No	-0.0281835	0.931065	No	500.8	397.04	408.97	389.08
chr13:73911347-73937784:-	ENSMUSG00000021569	Trip13	protein_coding	0.31054	0.332773	No	0.00680947	0.997743	No	-0.0230784	0.953072	No	519.34	408.99	405.61	403.97
chr14:51905271-51914158:-	ENSMUSG00000004558	Ndrg2	protein_coding	0.310479	0.750711	No	-0.62255	0.502657	No	0.161884	0.784493	No	23.56	13.61	3.73	19.1
chr6:10804828-10809847:+	ENSMUSG00000108249	Gm43960	processed_pseudogene	0.310401	0.073901	No	0.386605	0.0563969	No	0.293208	0.0389276	No	810.81	647.96	856.79	802.28
chr16:58717433-58719070:-	ENSMUSG00000047293	Gpr15	protein_coding	0.310301	0.423031	No	0.61747	0.0628132	No	0.353756	0.15761	No	712.08	564.16	895.45	736.22
chrX:107148927-107173661:+	ENSMUSG00000054293	P2ry10b	protein_coding	0.31027	0.689847	No	-0.0228041	0.996092	No	-1.16078	0.000229419	Down	105.04	80.18	77.23	25.93
chr8:4248214-4251423:+	ENSMUSG00000089736	Tgfbr3l	protein_coding	0.310207	0.665566	No	-0.430939	0.690083	No	-0.746721	0.0221036	No	69.11	54.8	37.4	27.65
chr2:52136647-52378474:-	ENSMUSG00000026950	Neb	protein_coding	0.309999	0.741174	No	0.350892	0.857875	No	0.217763	0.691034	No	57.02	42.89	58.6	53.78
chr15:89416405-89425863:-	ENSMUSG00000078937	Cpt1b	protein_coding	0.309971	0.75616	No	0.0385415	0.995375	No	-0.0370225	0.959888	No	66.79	34.92	40.04	35.6
chr7:126571207-126585817:-	ENSMUSG00000030720	Cln3	protein_coding	0.309711	0.369978	No	0.24034	0.788693	No	0.087661	0.79088	No	192.09	152.73	182.55	160.78
chr17:86167785-86657919:+	ENSMUSG00000045038	Prkce	protein_coding	0.309676	0.268484	No	0.0426889	0.986179	No	0.22812	0.308403	No	344.87	272.95	285.32	326.91
chr4:106651069-106655282:+	ENSMUSG00000043572	Pars2	protein_coding	0.309507	0.626659	No	0.275996	0.863048	No	-0.118913	0.799578	No	127.77	97.26	121.03	88.52
chr11:52004221-52089784:+	ENSMUSG00000020389	Cdkl3	protein_coding	0.309353	0.669066	No	0.466052	0.619534	No	0.171993	0.72096	No	62.27	47.68	70.36	55.38
chr15:83226722-83251774:-	ENSMUSG00000047878	A4galt	protein_coding	0.308768	0.541135	No	0.17453	0.939113	No	0.705567	0.00375059	No	121.64	93.57	109.3	165.97
chr16:42663926-42664135:+	ENSMUSG00000116679	CT010524.1	processed_pseudogene	0.308301	0.299534	No	0.215566	0.796964	No	0.0551364	0.865232	No	426.25	336.86	395.18	351.68
chr7:35685165-35754454:-	ENSMUSG00000043671	Dpy19l3	protein_coding	0.308231	0.391873	No	-0.0344843	0.990957	No	0.229479	0.395233	No	463.85	365.95	361.89	443.63
chr3:65968902-65969151:-	ENSMUSG00000102914	Gm35106	processed_pseudogene	0.30808	0.42908	No	0.368473	0.502657	No	0.515428	0.0208407	No	150.38	119.5	158.73	173.57
chr13:73319838-73328542:-	ENSMUSG00000021606	Ndufs6	protein_coding	0.307863	0.25147	No	0.197218	0.80573	No	0.338737	0.0757776	No	356.24	281.49	328.18	362.2
chr5:124250959-124327972:-	ENSMUSG00000038126	Mphosph9	protein_coding	0.307783	0.460367	No	0.11159	0.964451	No	0.25597	0.378724	No	466.81	368.47	398.92	445.89
chr6:25743737-25809246:-	ENSMUSG00000029676	Pot1a	protein_coding	0.307735	0.417808	No	0.225153	0.837227	No	0.384803	0.108957	No	313.07	244.71	291.81	331.27
chr6:7675169-7693254:-	ENSMUSG00000029752	Asns	protein_coding	0.307191	0.340526	No	0.20839	0.825687	No	0.264401	0.263433	No	1061.41	836.87	988.09	1013.51
chr13:108002715-108158623:-	ENSMUSG00000068184	Ndufaf2	protein_coding	0.306927	0.554046	No	0.258938	0.84743	No	0.0406226	0.933061	No	151.71	116.57	146.47	122.49
chr11:82802449-82871210:-	ENSMUSG00000020696	Rffl	protein_coding	0.306903	0.187917	No	0.658351	0.000271683	No	0.979673	8.89248e-13	No	239.45	192.17	307.31	389.49
chr10:81044075-81060181:-	ENSMUSG00000004937	Sgta	protein_coding	0.30677	0.0265929	No	0.0808234	0.939113	No	0.0497631	0.790777	No	728.56	585.11	620.45	605.74
chr10:82354255-82422882:+	ENSMUSG00000073427	Gm4924	protein_coding	0.306708	0.626945	No	0.12379	0.970138	No	0.0154019	0.980158	No	88.07	68.28	75.74	67.08
chr13:3634032-3653822:+	ENSMUSG00000033781	Asb13	protein_coding	0.306493	0.548616	No	0.0752799	0.980206	No	-0.277564	0.400732	No	243.62	193.61	203.34	153.59
chr1:93701935-93754864:-	ENSMUSG00000026279	Thap4	protein_coding	0.306171	0.332773	No	-0.101481	0.960098	No	-0.274559	0.24057	No	327.39	258.75	240.8	212.21
chr9:17732670-17733931:+	ENSMUSG00000111613	Gm4977	processed_pseudogene	0.306084	0.709267	No	0.180208	0.958868	No	0.0213378	0.975938	No	26.85	20.4	24.22	20.95
chr4:63558781-63586357:+	ENSMUSG00000045917	Tmem268	protein_coding	0.305758	0.730641	No	-0.112092	0.979969	No	-0.136731	0.810264	No	263.37	183.7	168.82	155.15
chr12:24638669-24639010:-	ENSMUSG00000066553	Gm6969	processed_pseudogene	0.305742	0.752714	No	-0.113832	0.979969	No	0.117461	0.850173	No	45.1	10.87	20.88	31.85
chr2:175086501-175089918:+	ENSMUSG00000080888	Gm14387	unprocessed_pseudogene	0.305723	0.755621	No	0.0492213	0.994427	No	0.0167999	0.983625	No	21.18	11.37	12.82	10.57
chr15:83483769-83510893:-	ENSMUSG00000022442	Ttll1	protein_coding	0.305366	0.542977	No	0.0169004	0.996092	No	0.0841556	0.842342	No	79.1	62.09	62.89	65.9
chr5:137953461-137963098:-	ENSMUSG00000056966	Gjc3	protein_coding	0.305307	0.734425	No	0.448337	0.73738	No	-0.135365	0.815833	No	21.82	15.96	24.76	14.02
chr12:110315990-110316364:+	ENSMUSG00000113198	Gm6988	processed_pseudogene	0.305214	0.689346	No	0.3562	0.80573	No	0.144102	0.7775	No	28.75	6.9	11.8	16.84
chr9:55208925-55224433:+	ENSMUSG00000032309	Fbxo22	protein_coding	0.304964	0.530383	No	0.239687	0.853354	No	0.198436	0.564955	No	306.52	244.76	296.02	283.65
chr7:131371141-131394482:+	ENSMUSG00000063179	Pstk	protein_coding	0.304943	0.62201	No	0.144642	0.963221	No	-0.213041	0.605744	No	100.24	79.05	89.2	63.35
chrX:57383530-57393036:-	ENSMUSG00000031134	Rbmx	protein_coding	0.304812	0.244085	No	0.0892137	0.961867	No	0.524871	0.00160134	No	708.77	568.83	609.2	833.55
chr3:89146074-89160196:-	ENSMUSG00000028051	Hcn3	protein_coding	0.304783	0.743746	No	-0.0154278	0.997332	No	-0.286392	0.575315	No	48.9	35.22	34.18	24.99
chr6:146796055-146833529:+	ENSMUSG00000040187	Arntl2	protein_coding	0.304744	0.750864	No	0.671487	0.417095	No	0.657527	0.102442	No	39.58	27.77	55.76	57.27
chr19:41933480-41944104:+	ENSMUSG00000025157	Zdhhc16	protein_coding	0.304707	0.488093	No	0.434578	0.404249	No	0.212902	0.500355	No	474.91	374.79	522.78	431.15
chr4:116807723-116819440:+	ENSMUSG00000028687	Mutyh	protein_coding	0.304677	0.557272	No	0.0572659	0.986211	No	0.0845225	0.845993	No	118.49	92.66	97.7	97.54
chr9:57483963-57484371:+	ENSMUSG00000074280	Gm6166	processed_pseudogene	0.304441	0.641225	No	0.0542375	0.988914	No	-0.101961	0.832487	No	28.21	6.52	12.05	4.65
chr17:69075683-69289989:+	ENSMUSG00000024044	Epb41l3	protein_coding	0.304351	0.762283	No	-0.209312	0.955648	No	-0.0660756	0.925703	No	19.2	13.17	10.73	13.42
chr2:69758033-69789575:-	ENSMUSG00000070883	Ccdc173	protein_coding	0.304251	0.706142	No	0.0281611	0.996092	No	-0.587386	0.124761	No	30.64	23.53	24.16	13.51
chr8:70093085-70120873:-	ENSMUSG00000002341	Ncan	protein_coding	0.304146	0.762098	No	-0.00365067	0.998946	No	0.256249	0.640469	No	16.04	10.83	11.27	14.31
chr3:89430214-89435128:+	ENSMUSG00000047824	Pygo2	protein_coding	0.30359	0.355071	No	0.142241	0.933379	No	0.320442	0.153604	No	671.79	539.39	595.19	681.08
chr1:39900913-40026310:+	ENSMUSG00000026074	Map4k4	protein_coding	0.30352	0.326444	No	0.324724	0.491625	No	0.117942	0.680698	No	1613.92	1279.94	1639.6	1406.22
chr2:172977700-172993576:+	ENSMUSG00000005883	Spo11	protein_coding	0.303232	0.762539	No	0.137977	0.979612	No	0.320467	0.5356	No	27.08	21.15	25.2	31.5
chr11:100694884-100704271:-	ENSMUSG00000017830	Dhx58	protein_coding	0.30321	0.172174	No	-0.162375	0.837227	No	-0.547409	0.000224091	No	1053.98	845.11	750.67	568.03
chr5:145083830-145108761:+	ENSMUSG00000029621	Arpc1a	protein_coding	0.30304	0.178591	No	0.133146	0.896929	No	0.161633	0.428413	No	1076.64	871.6	958.22	975.36
chr4:63831308-63861347:-	ENSMUSG00000028362	Tnfsf8	protein_coding	0.302934	0.637773	No	-0.333983	0.80059	No	-1.04034	0.000312007	Down	68.43	52.5	40.29	20.59
chr7:118842222-118856254:-	ENSMUSG00000030980	Knop1	protein_coding	0.302847	0.22984	No	0.261863	0.581232	No	0.176716	0.419082	No	807.96	645.91	782.93	737.89
chr16:17144621-17160701:+	ENSMUSG00000041774	Ydjc	protein_coding	0.302793	0.528846	No	0.314611	0.72896	No	-0.101659	0.796914	No	143.46	113	144.51	105.09
chr2:131491496-131525922:+	ENSMUSG00000027333	Smox	protein_coding	0.302763	0.761796	No	-0.130706	0.979969	No	-0.409601	0.390997	No	52.54	33.73	30.83	18.9
chr4:40203773-40239828:-	ENSMUSG00000040296	Ddx58	protein_coding	0.30246	0.377063	No	0.0968499	0.96593	No	0.21361	0.413809	No	1421.92	1135.12	1226.24	1315.16
chr2:181216727-181217799:+	ENSMUSG00000083993	Gm14398	processed_pseudogene	0.302214	0.762283	No	0.298293	0.915254	No	0.384191	0.427506	No	12.38	7	11.35	12.16
chr5:137781906-137787655:-	ENSMUSG00000029726	Mepce	protein_coding	0.302166	0.422486	No	0.160551	0.923639	No	0.259935	0.327957	No	645.37	518.21	578.5	633.81
chr2:120403896-120461700:+	ENSMUSG00000062646	Ganc	protein_coding	0.301527	0.426127	No	0.435339	0.318028	No	-0.314187	0.217341	No	245.53	193.3	271.33	151.68
chr8:69741639-69749970:-	ENSMUSG00000092260	Zfp963	protein_coding	0.301005	0.730641	No	0.119858	0.979969	No	0.0543087	0.9334	No	62.83	45.17	50.84	48.7
chr9:45929619-45936058:-	ENSMUSG00000032085	Tagln	protein_coding	0.300707	0.711298	No	0.220289	0.939442	No	0.408676	0.324628	No	34.66	26.72	32.14	38.23
chr14:56720710-56778316:-	ENSMUSG00000021938	Pspc1	protein_coding	0.300495	0.232782	No	-0.115796	0.939113	No	0.162576	0.468766	No	805.81	650.18	593.88	729.4
chr19:5460616-5465051:+	ENSMUSG00000024911	Fibp	protein_coding	0.300422	0.140778	No	0.10555	0.934717	No	0.113742	0.589731	No	302.78	243.97	263.12	264.3
chr10:88322804-88379080:-	ENSMUSG00000020057	Dram1	protein_coding	0.300193	0.757843	No	0.187183	0.962069	No	0.875402	0.0170519	No	10.3	5.87	9.31	27.52
chr17:70844205-70853546:-	ENSMUSG00000047407	Tgif1	protein_coding	0.300085	0.387136	No	-0.0183047	0.996092	No	-0.71958	0.000208561	No	548.16	436.68	429.8	247.1
chr7:130865756-130913312:+	ENSMUSG00000040268	Plekha1	protein_coding	0.299831	0.73851	No	0.472934	0.692102	No	0.355945	0.43233	No	304.82	215.01	361	283.18
chr17:24669752-24682015:+	ENSMUSG00000041130	Zfp598	protein_coding	0.299624	0.0561138	No	0.0402089	0.979969	No	0.175302	0.242285	No	805.52	650.88	667.16	734.3
chr16:48730774-48772021:-	ENSMUSG00000030775	Trat1	protein_coding	0.29962	0.765796	No	0.326026	0.88568	No	0.213174	0.706201	No	19.13	14.79	22.19	19.47
chr14:50931082-50965237:+	ENSMUSG00000115338	Pnp	protein_coding	0.29957	0.241384	No	-0.018832	0.995375	No	-0.18052	0.4127	No	812.63	653.1	638.02	570.08
chr17:24073680-24150924:-	ENSMUSG00000024122	Pdpk1	protein_coding	0.299542	0.237077	No	-0.158219	0.869223	No	0.0801712	0.763257	No	1520.55	1226.9	1095.09	1292.28
chr11:116336353-116413032:-	ENSMUSG00000052949	Rnf157	protein_coding	0.299475	0.312625	No	0.234538	0.7399	No	0.0342486	0.921736	No	1173.65	927.41	1101.48	964.71
chr14:55591708-55603693:+	ENSMUSG00000047098	Rnf31	protein_coding	0.299292	0.260682	No	0.0622843	0.979969	No	0.410556	0.020157	No	668.81	535.52	558.69	725.97
chr11:80136678-80142175:-	ENSMUSG00000046909	Tefm	protein_coding	0.299229	0.656959	No	-0.107472	0.979969	No	-0.312772	0.41739	No	87.91	69.48	61.57	52.44
chr5:140321656-140338137:+	ENSMUSG00000036639	Nudt1	protein_coding	0.29918	0.722396	No	0.162945	0.96593	No	0.257382	0.593079	No	126.51	99.92	116.78	128.4
chr6:113334124-113343984:-	ENSMUSG00000030272	Camk1	protein_coding	0.299105	0.756834	No	0.205726	0.953953	No	0.0636999	0.92628	No	29.42	21.48	25.23	22.51
chr6:116264222-116330302:+	ENSMUSG00000042213	Zfand4	protein_coding	0.299023	0.769186	No	-0.0519479	0.994427	No	0.355755	0.476834	No	59.43	33.65	37.31	60.18
chr5:76873659-76905514:-	ENSMUSG00000055923	Aasdh	protein_coding	0.298862	0.482182	No	0.264692	0.789498	No	-0.203702	0.515802	No	269.2	213.15	263.18	181.57
chr17:81026327-81065085:-	ENSMUSG00000024246	Thumpd2	protein_coding	0.298637	0.57062	No	0.26753	0.83766	No	-0.249774	0.47875	No	77.26	60.31	75.33	49.79
chr17:22337989-22361400:-	ENSMUSG00000033972	Zfp944	protein_coding	0.2986	0.261524	No	0.316477	0.423557	No	-0.0473426	0.877755	No	268.55	215.84	271.4	209.06
chr2:93980550-94010807:-	ENSMUSG00000040174	Alkbh3	protein_coding	0.298395	0.277443	No	0.251532	0.661897	No	0.111465	0.673669	No	255.27	205.14	246.58	222.86
chr15:102635038-102635188:+	ENSMUSG00000036305	Rpl39-ps	processed_pseudogene	0.298185	0.70101	No	0.267047	0.902724	No	0.348627	0.396506	No	16.99	2.59	14.69	13.8
chr10:43525133-43540994:-	ENSMUSG00000019797	1700021F05Rik	protein_coding	0.298026	0.648087	No	0.114015	0.97826	No	0.286949	0.451694	No	86.51	66.8	74.04	85.76
chr9:21015985-21028817:+	ENSMUSG00000037405	Icam1	protein_coding	0.297819	0.140903	No	0.101586	0.937937	No	-0.0959456	0.657832	No	1412.47	1138.97	1224.02	1057.98
chr17:36141758-36145923:-	ENSMUSG00000073403	Gm10499	transcribed_unprocessed_pseudogene	0.297731	0.723635	No	0.216255	0.942332	No	0.103711	0.856989	No	33.09	24.89	31.01	27.67
chr2:3455815-3475031:-	ENSMUSG00000026646	Suv39h2	protein_coding	0.297713	0.461854	No	0.0362282	0.990957	No	0.148024	0.649375	No	242.18	193.58	199.55	215.76
chr5:135735485-135744448:-	ENSMUSG00000039886	Tmem120a	protein_coding	0.297335	0.448729	No	0.439131	0.325673	No	0.216075	0.446826	No	132.93	105.99	147.53	122.77
chr2:104830741-104849876:-	ENSMUSG00000027171	Prrg4	protein_coding	0.297228	0.609302	No	0.343295	0.738848	No	1.00386	5.41045e-05	Up	198.89	156.08	210.42	347.54
chr6:92186712-92214925:-	ENSMUSG00000014550	Rbsn	protein_coding	0.296863	0.490489	No	0.200732	0.883013	No	0.589148	0.00927278	No	486.98	390.53	453.32	606.45
chr5:53809606-53903965:+	ENSMUSG00000039178	Tbc1d19	protein_coding	0.296823	0.750815	No	-0.0545488	0.992526	No	0.135426	0.8154	No	77.91	56.19	50.18	63.52
chr11:101999652-102028461:-	ENSMUSG00000052373	Mpp3	protein_coding	0.296818	0.769001	No	-0.0547611	0.993637	No	-0.277807	0.603935	No	28.49	20.32	18.91	12.79
chr6:136827626-136840662:+	ENSMUSG00000047515	BC049715	protein_coding	0.296351	0.738546	No	0.198211	0.952899	No	-0.195138	0.713211	No	51.84	38.44	47.18	31.37
chr2:26913381-26916530:-	ENSMUSG00000015790	Surf1	protein_coding	0.296325	0.430225	No	0.343278	0.539359	No	0.146742	0.635846	No	251.15	202.66	259.89	224.97
chr8:107262793-107263248:-	ENSMUSG00000057657	Rps18-ps3	processed_pseudogene	0.296318	0.750198	No	0.575149	0.533474	No	0.424294	0.337111	No	7.49	3.86	16.98	13.57
chr2:91255954-91264679:+	ENSMUSG00000027257	Pacsin3	protein_coding	0.296157	0.755621	No	0.0948725	0.983756	No	0.222291	0.675238	No	29.21	22.11	24.13	27.71
chr7:67231163-67372858:-	ENSMUSG00000030557	Mef2a	protein_coding	0.296085	0.201869	No	0.0246143	0.992164	No	-0.105329	0.654108	No	2336.64	1882.73	1933.67	1755.91
chr5:124118690-124249760:-	ENSMUSG00000029406	Pitpnm2	protein_coding	0.295961	0.457836	No	-0.15347	0.937539	No	-0.247238	0.375458	No	878.42	686.32	617.42	580.09
chr8:84210678-84237055:-	ENSMUSG00000035671	Zswim4	protein_coding	0.295933	0.254774	No	0.236933	0.678016	No	-0.0540095	0.854026	No	264.16	212.5	253.02	205.04
chr4:139530548-139620382:+	ENSMUSG00000041025	Iffo2	protein_coding	0.295838	0.670496	No	0.371953	0.754153	No	0.39794	0.272687	No	66.5	53.22	73.65	75.32
chr17:28691342-28748404:+	ENSMUSG00000053436	Mapk14	protein_coding	0.295812	0.0638931	No	0.128758	0.842677	No	-0.07632	0.691294	No	945.97	765.67	837.95	723.05
chr7:141215860-141218658:+	ENSMUSG00000038618	Rassf7	protein_coding	0.295605	0.704056	No	0.153266	0.96593	No	0.399265	0.313656	No	72.62	56.98	66.02	82.39
chr10:81528724-81545190:-	ENSMUSG00000034781	Gna11	protein_coding	0.295354	0.700827	No	0.306719	0.857296	No	0.130865	0.796914	No	290.65	221.45	302.31	243.12
chr7:44467980-44471662:+	ENSMUSG00000038695	Josd2	protein_coding	0.295262	0.404799	No	0.234013	0.796964	No	0.136711	0.651122	No	237.39	189.21	225.47	209.11
chr7:137375574-137410762:-	ENSMUSG00000040139	9430038I01Rik	protein_coding	0.295149	0.572803	No	0.0855554	0.979969	No	-0.259747	0.448903	No	92.02	74.03	77.84	59.43
chr6:113326972-113335068:+	ENSMUSG00000030271	Ogg1	protein_coding	0.295072	0.382889	No	0.127664	0.943575	No	0.309252	0.179478	No	129.88	104.04	114.79	130.71
chr7:30857390-30861564:-	ENSMUSG00000044453	Ffar1	protein_coding	0.294892	0.382889	No	-0.0908571	0.969232	No	-1.35765	3.95329e-14	Down	498.92	404.17	378.08	143.51
chr18:25477632-25754157:-	ENSMUSG00000024268	Celf4	protein_coding	0.294751	0.776085	No	0.0290548	0.996092	No	0.231581	0.681517	No	28.48	18.34	20.64	23.82
chr15:76231174-76243441:-	ENSMUSG00000063268	Parp10	protein_coding	0.294524	0.170287	No	0.155436	0.838651	No	-0.020906	0.943355	No	761.17	612.79	687.44	605.2
chr12:76765589-76921412:+	ENSMUSG00000033373	Fntb	protein_coding	0.294352	0.676804	No	0.310541	0.83836	No	0.449824	0.20114	No	153.02	121.9	159.32	171.35
chr5:120753098-120777661:-	ENSMUSG00000032661	Oas3	protein_coding	0.29407	0.555961	No	0.0522131	0.988479	No	-0.582226	0.0209948	No	1200.05	941.58	962.65	600.67
chr12:69189087-69198429:-	ENSMUSG00000020973	Dnaaf2	protein_coding	0.293934	0.465292	No	0.0654931	0.980206	No	-0.363447	0.14629	No	498.21	402.61	421.67	305.94
chr5:129863421-129898549:-	ENSMUSG00000025537	Phkg1	protein_coding	0.293904	0.707266	No	0.186235	0.952412	No	-0.0393299	0.950963	No	45.82	35.34	42.03	33.83
chr2:176226569-176240328:+	ENSMUSG00000078894	2210418O10Rik	protein_coding	0.293775	0.769719	No	0.110386	0.980206	No	0.129422	0.832487	No	264.07	174.72	215.94	214.11
chr11:48751867-48753714:-	ENSMUSG00000082454	Gm12183	processed_pseudogene	0.293654	0.772441	No	-0.139579	0.979456	No	0.261023	0.628815	No	17.7	10.8	9.9	18.61
chr19:18930605-19111196:-	ENSMUSG00000036192	Rorb	protein_coding	0.293488	0.738181	No	0.531831	0.574684	No	0.25785	0.598759	No	31	23.44	39.15	30.24
chr19:23206451-23273897:-	ENSMUSG00000024943	Smc5	protein_coding	0.293395	0.463486	No	0.263398	0.765468	No	0.180717	0.551669	No	1013.36	811.89	986.53	905.53
chr8:60890418-60908671:+	ENSMUSG00000038005	Hpf1	protein_coding	0.293324	0.141375	No	-0.0444991	0.979969	No	-0.270396	0.0914235	No	700.53	567.66	549	464.88
chr18:4198216-4198969:-	ENSMUSG00000073647	Gm10557	pseudogene	0.293241	0.570081	No	0.256086	0.842832	No	0.226981	0.508676	No	118.96	94.22	112.82	111.64
chr4:117834506-117875198:+	ENSMUSG00000028542	Slc6a9	protein_coding	0.29313	0.595707	No	0.207266	0.92003	No	0.0776518	0.862864	No	235.11	183.92	217.55	194.61
chr5:150522630-150570329:+	ENSMUSG00000041147	Brca2	protein_coding	0.293087	0.168061	No	0.125628	0.902724	No	0.0869541	0.703549	No	779.02	628.69	689.13	670.48
chr11:119393100-119487418:+	ENSMUSG00000070327	Rnf213	protein_coding	0.293085	0.228197	No	0.0435137	0.983756	No	-0.66531	7.77722e-06	No	13274	10733.9	10969.7	6621.78
chr4:134243289-134245592:-	ENSMUSG00000028840	Zfp593	protein_coding	0.29305	0.356981	No	0.198951	0.83836	No	-0.271686	0.247146	No	190.48	153.56	176.77	124.52
chrMT:7766-7969:+	ENSMUSG00000064356	mt-Atp8	protein_coding	0.292546	0.404371	No	0.230628	0.797311	No	-0.0914763	0.77654	No	3060.34	2410.55	2909.11	2284.29
chr13:23178514-23187975:-	ENSMUSG00000096099	Vmn1r220	protein_coding	0.292318	0.405505	No	0.260623	0.72896	No	0.0602203	0.861843	No	17.19	1.61	81.2	8.68
chr16:17113398-17125167:-	ENSMUSG00000049916	2610318N02Rik	protein_coding	0.292266	0.384451	No	-0.00444506	0.998273	No	0.0253709	0.947899	No	159.87	128.12	128.56	131.21
chr8:24531892-24576333:-	ENSMUSG00000031549	Ido2	protein_coding	0.292227	0.701848	No	0.466903	0.623677	No	-0.352887	0.39098	No	75.15	56.25	84.69	41.6
chr19:35958734-36057507:-	ENSMUSG00000024798	Htr7	protein_coding	0.292163	0.570417	No	-0.21773	0.889732	No	-0.850552	0.000390498	No	569.29	445.56	377.85	222.14
chr12:111292976-111377718:-	ENSMUSG00000021279	Cdc42bpb	protein_coding	0.292153	0.371444	No	0.121011	0.944149	No	0.0209553	0.95594	No	539.9	429.48	473.8	438.31
chr2:154651705-154694785:+	ENSMUSG00000038467	Chmp4b	protein_coding	0.292056	0.0221808	No	0.182218	0.502657	No	0.221923	0.0547395	No	2069.74	1682.25	1910.66	1964.9
chr11:69935796-69941605:+	ENSMUSG00000018554	Ybx2	protein_coding	0.292022	0.777532	No	-0.2299	0.944149	No	0.544793	0.214214	No	13.43	8.78	6.74	20.18
chr3:95296096-95307176:-	ENSMUSG00000015702	Anxa9	protein_coding	0.291921	0.755621	No	0.441961	0.748484	No	0.129124	0.824994	No	32.32	23.59	35.11	27.08
chr19:40550257-40588463:-	ENSMUSG00000025007	Aldh18a1	protein_coding	0.29179	0.0265929	No	0.215228	0.356813	No	0.633555	4.98771e-11	No	1688.51	1372.83	1599.25	2149.7
chr2:24974117-24975098:-	ENSMUSG00000036850	Mrpl41	protein_coding	0.291527	0.423031	No	0.344104	0.505331	No	-0.162498	0.585209	No	242.18	194.41	244.87	171.83
chr15:39180511-39181436:+	ENSMUSG00000098021	Gm9522	processed_pseudogene	0.291347	0.778361	No	0.0784802	0.988716	No	0.319291	0.535975	No	20.37	14.18	16.28	21.64
chr11:107933387-108343928:-	ENSMUSG00000050965	Prkca	protein_coding	0.29131	0.354672	No	0.0200093	0.995375	No	-0.357447	0.084065	No	1524.6	1229.56	1243.55	946.16
chr11:82978390-82991830:-	ENSMUSG00000069793	Slfn9	protein_coding	0.29125	0.150245	No	0.074597	0.962356	No	-0.118889	0.565071	No	532.81	430.7	453.82	395.09
chr7:4983483-4996158:-	ENSMUSG00000051550	Zfp579	protein_coding	0.291223	0.718994	No	0.322866	0.851578	No	-0.315368	0.467653	No	107.2	80.98	109.49	57.51
chr2:175869219-175881248:+	ENSMUSG00000078887	Gm6710	protein_coding	0.291139	0.768881	No	-0.153855	0.972732	No	-0.103483	0.87013	No	55.72	40.32	33.16	32.6
chrX:73233688-73243130:-	ENSMUSG00000031362	Xlr4c	protein_coding	0.291119	0.747313	No	-0.108468	0.979969	No	-0.262661	0.596407	No	55.05	39.72	35.61	31.56
chr6:117841180-117845956:+	ENSMUSG00000059689	Zfp637	protein_coding	0.290513	0.609629	No	0.175828	0.939113	No	-0.279288	0.422304	No	98.95	79.52	91.7	63.5
chr6:83305691-83325908:-	ENSMUSG00000005667	Mthfd2	protein_coding	0.29003	0.253416	No	0.0935111	0.955001	No	0.068696	0.796914	No	1456.85	1178.24	1255.74	1233.89
chr12:105453856-105493095:+	ENSMUSG00000094910	D430019H16Rik	protein_coding	0.289957	0.76999	No	0.141266	0.978785	No	-0.00979952	0.989862	No	17.3	12.94	14.97	12.74
chr16:11060945-11074985:+	ENSMUSG00000037972	Snn	protein_coding	0.289934	0.0572439	No	-0.184562	0.603871	No	-0.425606	0.000226381	No	2523.02	2056.14	1794.17	1517.66
chr12:112934291-112942124:-	ENSMUSG00000002804	Nudt14	protein_coding	0.289906	0.621582	No	0.207919	0.920936	No	-0.130787	0.759924	No	129.56	104.37	122.71	93.36
chrX:82948870-85206141:+	ENSMUSG00000045103	Dmd	protein_coding	0.289898	0.780187	No	-0.183111	0.963451	No	0.309276	0.554796	No	14.69	10.5	8.69	15.52
chr3:146457196-146499753:-	ENSMUSG00000028188	Spata1	protein_coding	0.289891	0.781151	No	0.0982673	0.98378	No	0.0695103	0.921165	No	34.67	23.71	28.35	25.35
chr11:86630428-86631026:-	ENSMUSG00000083992	Gm11478	processed_pseudogene	0.289861	0.781151	No	0.582256	0.580349	No	0.109259	0.865979	No	12.38	8.94	17.52	9.87
chr2:173579320-173659640:-	ENSMUSG00000055897	Ppp4r1l-ps	transcribed_unprocessed_pseudogene	0.289782	0.525824	No	0.205313	0.884648	No	0.147218	0.674502	No	171.95	138.32	161.89	155.13
chr4:141890438-142015082:-	ENSMUSG00000051435	Fhad1	protein_coding	0.289612	0.614008	No	-0.145804	0.956889	No	-0.874232	0.000897697	No	153.69	121.26	107.56	56.9
chr7:16175090-16186504:+	ENSMUSG00000041420	Meis3	protein_coding	0.289475	0.593625	No	-0.109014	0.972689	No	-0.0434343	0.928571	No	150.07	120.26	108.95	116.02
chr2:156840007-156855570:+	ENSMUSG00000062175	Tgif2	protein_coding	0.289419	0.543222	No	0.306618	0.729954	No	-0.308709	0.291354	No	239.83	192.29	242.06	151.21
chr9:110243783-110262576:+	ENSMUSG00000032482	Cspg5	protein_coding	0.289417	0.781151	No	0.142493	0.979399	No	1.08671	0.00280326	Up	22.88	16.97	21.17	59.66
chr14:34410734-34503341:-	ENSMUSG00000021796	Bmpr1a	protein_coding	0.289327	0.757078	No	0.346827	0.852566	No	0.394315	0.378226	No	44.78	32.32	48.11	47.32
chr2:32587095-32599698:+	ENSMUSG00000079442	St6galnac4	protein_coding	0.289246	0.313149	No	0.300522	0.502657	No	0.269097	0.198503	No	812.09	657.05	820.69	798.87
chr11:32209585-32222300:-	ENSMUSG00000020282	Rhbdf1	protein_coding	0.289185	0.71225	No	0.0579852	0.988914	No	0.343151	0.405761	No	131.79	102.24	105.41	138.43
chr8:11453518-11478710:-	ENSMUSG00000031504	Rab20	protein_coding	0.288841	0.691522	No	0.239419	0.920236	No	-0.155324	0.748361	No	71.26	55.53	69.42	48.29
chr11:59948206-59962205:+	ENSMUSG00000061650	Med9	protein_coding	0.288742	0.309013	No	-0.0196024	0.995375	No	-0.236258	0.286064	No	282.93	228.54	225.28	191.96
chr12:55836324-55869736:+	ENSMUSG00000012076	Brms1l	protein_coding	0.288424	0.471954	No	0.15576	0.933479	No	0.0639816	0.863273	No	400.45	323.33	367.26	341.81
chr5:34007179-34169448:-	ENSMUSG00000045102	Poln	protein_coding	0.288398	0.776296	No	0.192649	0.959844	No	0.251413	0.641262	No	20.99	12.27	17.01	18.97
chr6:81923669-81959915:+	ENSMUSG00000035125	Gcfc2	protein_coding	0.288389	0.518378	No	0.275941	0.76699	No	0.38613	0.130575	No	306.99	245.69	304.2	329.46
chr9:44686304-44735198:-	ENSMUSG00000048537	Phldb1	protein_coding	0.288359	0.710628	No	-0.0724321	0.986211	No	0.392478	0.319359	No	82.41	62.23	57.25	90.89
chr5:110046139-110072513:-	ENSMUSG00000090963	Gm17655	protein_coding	0.288327	0.564216	No	0.0967814	0.978192	No	-0.440562	0.103056	No	130.4	103.75	111.77	73.31
chr6:115601902-115622624:+	ENSMUSG00000000439	Mkrn2	protein_coding	0.288221	0.659622	No	0.0932424	0.979969	No	0.213916	0.600458	No	256.55	202.91	218.62	230.86
chr12:26150316-26150513:+	ENSMUSG00000113611	Gm47750	processed_pseudogene	0.28817	0.432698	No	0.142179	0.939113	No	-0.156285	0.602935	No	222.94	180.56	198.95	160.01
chr3:88480147-88509956:-	ENSMUSG00000028063	Lmna	protein_coding	0.288154	0.749904	No	-0.0433368	0.99501	No	0.441742	0.291354	No	34.68	26.05	24.43	38.09
chr12:81358860-81532905:-	ENSMUSG00000021139	Gm20498	protein_coding	0.288144	0.782556	No	-0.067267	0.989392	No	0.267669	0.622978	No	39.06	21.92	23.67	37.28
chr8:41657593-41658669:-	ENSMUSG00000094568	Smarce1-ps1	processed_pseudogene	0.287882	0.416071	No	0.495071	0.142832	No	0.535251	0.0069546	No	156.48	127.17	183.48	188.58
chr6:54982580-54992950:-	ENSMUSG00000002797	Ggct	protein_coding	0.287531	0.577108	No	-0.0218103	0.996092	No	-0.235282	0.501704	No	93.89	74.28	73.09	62.05
chr3:138143448-138159821:+	ENSMUSG00000004127	Trmt10a	protein_coding	0.287399	0.574699	No	0.0801606	0.979969	No	0.472731	0.0794958	No	234.85	180.07	199.76	272.09
chr7:42125200-42126203:-	ENSMUSG00000092257	Gm2308	processed_pseudogene	0.287278	0.78031	No	-0.382348	0.83836	No	0.311159	0.543623	No	27.89	20.92	13.14	29.59
chr4:41033074-41048139:-	ENSMUSG00000028427	Aqp7	protein_coding	0.287275	0.782819	No	0.393625	0.827818	No	0.0297644	0.967843	No	13.5	8.6	16.7	9.4
chr2:25575416-25581757:-	ENSMUSG00000029419	Gm996	protein_coding	0.287266	0.75782	No	0.291158	0.906693	No	0.143628	0.800213	No	25.19	19.01	26.01	22.21
chr17:21707741-21725636:+	ENSMUSG00000067928	Zfp760	protein_coding	0.28712	0.423031	No	-0.0366623	0.989834	No	-0.870393	1.16479e-05	No	174.36	140.37	136.48	72.27
chr6:125145241-125161782:+	ENSMUSG00000038271	Iffo1	protein_coding	0.287104	0.51603	No	0.327038	0.645772	No	0.264076	0.357055	No	299.14	237.74	309.38	292.1
chr17:35667730-35673739:-	ENSMUSG00000001524	Gtf2h4	protein_coding	0.286956	0.570417	No	0.0277773	0.995375	No	0.23037	0.485167	No	256.97	202.38	210.02	245.68
chr19:6276725-6300096:+	ENSMUSG00000024772	Ehd1	protein_coding	0.286903	0.429582	No	0.137185	0.939113	No	0.295214	0.221326	No	670.53	546.94	601.47	682.7
chr9:107567945-107572779:+	ENSMUSG00000010047	Hyal2	protein_coding	0.286558	0.671704	No	-0.810578	0.0724993	No	-0.200172	0.640222	No	148.83	117.18	57.42	98.15
chr3:146449795-146465849:+	ENSMUSG00000028189	Ctbs	protein_coding	0.286516	0.652206	No	-0.0303232	0.995375	No	-0.0186417	0.973163	No	114.63	89.2	88.57	86.1
chr3:115887837-115934361:+	ENSMUSG00000033554	Dph5	protein_coding	0.286277	0.400345	No	0.207544	0.830929	No	-0.33426	0.137488	No	296.66	240.63	278.32	187.12
chr18:24470861-24477765:+	ENSMUSG00000024273	2700062C07Rik	protein_coding	0.28608	0.456879	No	0.12299	0.952412	No	0.101326	0.763485	No	138.38	111.38	123.34	120.98
chr4:86648386-86670060:-	ENSMUSG00000028494	Plin2	protein_coding	0.285968	0.659178	No	0.160646	0.953872	No	0.648647	0.024656	No	66.45	53.17	59.87	89.76
chr7:104218793-104235152:+	ENSMUSG00000072244	Trim6	protein_coding	0.285927	0.769383	No	-0.251011	0.937937	No	-0.241163	0.653803	No	23.87	17.91	13.61	13.54
chr4:134102570-134127593:+	ENSMUSG00000012126	Ubxn11	protein_coding	0.285869	0.732822	No	-0.123624	0.979456	No	-0.498947	0.195752	No	112.25	87.7	73.11	52.91
chr8:123268300-123318576:-	ENSMUSG00000032815	Fanca	protein_coding	0.285694	0.327207	No	0.126281	0.937716	No	-0.0842407	0.767589	No	591.6	480.91	529.21	452.92
chr2:163726584-163750239:-	ENSMUSG00000017697	Ada	protein_coding	0.285693	0.313558	No	0.0652516	0.979969	No	0.844931	6.17016e-08	No	279.82	226.76	238.07	421.71
chr9:82829540-82847687:+	ENSMUSG00000032251	Irak1bp1	protein_coding	0.284979	0.689847	No	0.0582237	0.988914	No	-0.305708	0.448448	No	55.87	42.98	45.53	32.08
chr2:150570415-150578944:+	ENSMUSG00000068129	Cst7	protein_coding	0.284679	0.530708	No	-0.18919	0.913971	No	-0.731046	0.00138994	No	183.23	146.93	126.29	82.47
chr2:87947053-87953100:-	ENSMUSG00000075144	Olfr1156	protein_coding	0.28459	0.771159	No	0.223904	0.944149	No	0.0147071	0.985029	No	39.73	28.11	36.74	28.17
chr7:10487229-10495394:-	ENSMUSG00000030393	Zik1	protein_coding	0.284558	0.515461	No	-0.000978232	0.999558	No	-0.353742	0.190145	No	117.93	95.63	94.8	72.58
chr11:86544991-86567360:+	ENSMUSG00000020513	Tubd1	protein_coding	0.284274	0.569682	No	0.0511884	0.988914	No	0.11884	0.756201	No	140.08	111.97	117.16	122.33
chr16:90925809-90935114:-	ENSMUSG00000022972	1110004E09Rik	protein_coding	0.284139	0.397474	No	0.26337	0.706074	No	0.216116	0.391734	No	167.24	136.2	164.46	158.11
chr11:101191115-101226463:-	ENSMUSG00000006920	Ezh1	protein_coding	0.284042	0.30911	No	0.251231	0.653724	No	-0.339415	0.0777479	No	382.78	307.57	374.04	241.93
chr4:24612554-24851124:-	ENSMUSG00000040387	Klhl32	protein_coding	0.283975	0.781151	No	-0.0944906	0.98378	No	-0.210388	0.708606	No	26.15	20.74	18.93	15.69
chr12:113098278-113137206:+	ENSMUSG00000021144	Mta1	protein_coding	0.283669	0.135278	No	0.120703	0.885912	No	-0.177409	0.296168	No	1197.09	971.95	1061.45	856.9
chr13:68582234-68592338:+	ENSMUSG00000021532	Fastkd3	protein_coding	0.28365	0.381733	No	0.0447466	0.986179	No	0.0581452	0.859481	No	374.32	303.27	313.39	312.81
chr7:126861972-126865377:+	ENSMUSG00000042606	Hirip3	protein_coding	0.283598	0.287628	No	0.190801	0.804748	No	0.358669	0.045596	No	775.43	630.04	724.54	819.66
chr11:20823576-20831056:-	ENSMUSG00000042363	Lgalsl	protein_coding	0.283546	0.742483	No	-0.155775	0.966142	No	0.510134	0.183385	No	47.81	35.91	32.31	59.46
chr3:40531286-40704774:+	ENSMUSG00000060798	Intu	protein_coding	0.283532	0.671523	No	-0.17345	0.94631	No	0.279926	0.465209	No	74.05	60.46	51.69	75.7
chr9:115437700-115438581:-	ENSMUSG00000074034	Gm5921	processed_pseudogene	0.283328	0.787999	No	0.421616	0.80274	No	0.0499418	0.946565	No	12.28	8.16	13.41	8.83
chr7:118712552-118737024:+	ENSMUSG00000033904	Ccp110	protein_coding	0.283314	0.269853	No	-0.00471317	0.997991	No	0.00844087	0.981422	No	559.24	459.06	455.62	459.9
chr17:15543079-15564354:-	ENSMUSG00000051977	Prdm9	protein_coding	0.283303	0.596458	No	0.133896	0.958868	No	-0.225012	0.519251	No	228.74	183.41	203.86	150.33
chr4:133011260-133078110:+	ENSMUSG00000037692	Ahdc1	protein_coding	0.28319	0.761615	No	-0.163907	0.96593	No	-0.37797	0.398022	No	268.92	205.26	184.62	139.29
chr12:83520466-83541920:+	ENSMUSG00000021222	Dcaf4	protein_coding	0.282811	0.481741	No	0.233538	0.818561	No	-0.667483	0.00156017	No	194.55	158.99	189.45	95.4
chr2:71453276-71525194:+	ENSMUSG00000041921	Metap1d	protein_coding	0.282506	0.400404	No	0.149439	0.920936	No	-0.508648	0.0101319	No	332.05	268.6	301.14	184.04
chr9:108569886-108572774:+	ENSMUSG00000019039	Dalrd3	protein_coding	0.282462	0.548818	No	0.265329	0.800217	No	-0.2694	0.36454	No	634.43	502.42	626.15	402.68
chr5:45669919-45700546:+	ENSMUSG00000015880	Ncapg	protein_coding	0.282427	0.17622	No	0.330149	0.211006	No	0.56976	2.13777e-05	No	1669.92	1360.29	1718.7	2055.05
chr2:32961559-32965345:+	ENSMUSG00000038900	Rpl12	protein_coding	0.282186	0.448957	No	-0.0137629	0.996092	No	-0.168691	0.560115	No	744.61	601	587.85	529.01
chr8:40307458-40386308:+	ENSMUSG00000039478	Micu3	protein_coding	0.282157	0.529981	No	0.0276209	0.995375	No	-0.158491	0.642073	No	103.37	82.8	85.31	73.46
chr6:59208870-59212033:+	ENSMUSG00000049232	Tigd2	protein_coding	0.282014	0.249032	No	0.0504213	0.979969	No	-0.476258	0.00304708	No	447.02	364.78	375.33	256.01
chr7:3836812-3845051:-	ENSMUSG00000089942	Pira2	protein_coding	0.281826	0.764544	No	-0.469695	0.693087	No	-0.735249	0.0433149	No	34.23	22.58	5.57	3.01
chr15:76001093-76014336:-	ENSMUSG00000046761	Fam83h	protein_coding	0.28169	0.787367	No	0.271567	0.930505	No	0.230684	0.680303	No	12.04	8.7	12.06	11.41
chr4:149457329-149457706:+	ENSMUSG00000070572	Trmt112-ps2	processed_pseudogene	0.281617	0.539993	No	0.244956	0.82637	No	-0.141276	0.689749	No	137.47	109.62	133.45	98.28
chr9:86554377-86571842:-	ENSMUSG00000056131	Pgm3	protein_coding	0.281291	0.236482	No	0.435281	0.0769238	No	0.943212	1.74956e-12	No	222.78	179.89	248.91	357.76
chr1:92934376-92947941:+	ENSMUSG00000026270	Capn10	protein_coding	0.281127	0.714237	No	0.179847	0.952412	No	0.38367	0.320576	No	133.86	104.1	125.27	150.85
chr7:133686243-133710072:-	ENSMUSG00000030979	Uros	protein_coding	0.281069	0.644197	No	0.38016	0.667968	No	0.115746	0.790125	No	131.37	102.53	143.33	114.55
chr2:126709354-126709557:-	ENSMUSG00000074846	Gm10774	processed_pseudogene	0.280942	0.686705	No	0.102425	0.979969	No	0.197368	0.649162	No	42.83	34.05	37.36	40.13
chr11:95830074-95842476:-	ENSMUSG00000018381	Abi3	protein_coding	0.280598	0.689346	No	0.0825214	0.982631	No	0.270674	0.496231	No	165.48	132.92	137.17	167.05
chr4:132311763-132329538:-	ENSMUSG00000028898	Trnau1ap	protein_coding	0.280372	0.488407	No	0.359722	0.502657	No	0.117259	0.723853	No	244.74	195.95	256.97	215.84
chr7:24482023-24504539:+	ENSMUSG00000054793	Cadm4	protein_coding	0.280308	0.790517	No	-0.254021	0.939113	No	-0.0322841	0.964319	No	27	16.14	12.08	17.59
chr1:120113280-120121078:-	ENSMUSG00000026385	Dbi	protein_coding	0.28022	0.129256	No	-0.0648363	0.96593	No	0.0186852	0.94342	No	1124.43	919.53	879.18	933.23
chr7:93523060-93526897:+	ENSMUSG00000109195	Gm45038	processed_pseudogene	0.279979	0.78031	No	0.054666	0.992782	No	-0.191062	0.73296	No	76.55	62.49	64.64	48.9
chr10:128296139-128298752:-	ENSMUSG00000025383	Il23a	protein_coding	0.279891	0.762098	No	0.172158	0.963221	No	0.43643	0.30204	No	20.78	16.06	18.98	24.06
chr5:31624439-31697627:-	ENSMUSG00000029136	Rbks	protein_coding	0.279773	0.719539	No	0.244311	0.920517	No	0.0243887	0.968655	No	54.11	42.99	52.32	43.82
chr2:145902099-145916425:+	ENSMUSG00000002728	Naa20	protein_coding	0.279539	0.324653	No	0.135212	0.920936	No	0.445606	0.0112654	No	719.9	587.95	650.67	815.77
chr10:81328731-81335172:+	ENSMUSG00000034881	Tbxa2r	protein_coding	0.279531	0.736112	No	-0.103338	0.979969	No	-0.296178	0.503745	No	80.46	60.45	56.93	46.95
chrX:93304767-93632155:-	ENSMUSG00000006678	Pola1	protein_coding	0.279451	0.164351	No	0.106048	0.926385	No	0.0375555	0.879533	No	997.56	815.54	878.55	834.66
chr6:147032584-147034245:+	ENSMUSG00000040121	Rep15	protein_coding	0.279391	0.682572	No	0.20651	0.936104	No	-0.123454	0.795363	No	45.31	35.58	42.62	32.02
chr2:32352327-32380970:+	ENSMUSG00000039205	Ciz1	protein_coding	0.279135	0.233058	No	0.292678	0.397761	No	0.111335	0.625242	No	589.82	478.38	594.82	522.22
chr7:30421732-30428746:+	ENSMUSG00000036931	Nfkbid	protein_coding	0.278929	0.67117	No	0.38762	0.684413	No	-0.127542	0.777756	No	197.56	156.63	213.68	139.18
chr14:77904239-78002657:+	ENSMUSG00000022014	Epsti1	protein_coding	0.278064	0.32521	No	-0.152256	0.892504	No	-0.839446	2.11644e-07	No	522.89	425.71	378.87	229
chr9:35204206-35211055:-	ENSMUSG00000039048	Foxred1	protein_coding	0.278027	0.192647	No	0.212133	0.65143	No	0.0727795	0.753572	No	628.59	513.49	599.66	540.96
chr13:43151740-43171501:-	ENSMUSG00000021368	Tbc1d7	protein_coding	0.277948	0.628226	No	0.184589	0.935495	No	0.207623	0.573637	No	99.32	78.73	91.81	93.32
chr6:71869212-71870005:-	ENSMUSG00000108681	Gm17825	processed_pseudogene	0.277848	0.784344	No	0.0726768	0.988914	No	0.254928	0.632855	No	18.7	13.4	15.05	17.92
chr7:45002948-45016363:-	ENSMUSG00000038406	Scaf1	protein_coding	0.277676	0.762283	No	0.267951	0.920236	No	0.252169	0.607764	No	1285	961.98	1268.04	1248.84
chr4:125016585-125055380:+	ENSMUSG00000028869	Gnl2	protein_coding	0.277503	0.116068	No	0.00491664	0.997571	No	-0.18401	0.241615	No	1008.66	829.13	831.62	728.23
chr11:17095490-17095644:-	ENSMUSG00000082099	Gm12013	processed_pseudogene	0.277488	0.605379	No	-0.257738	0.84743	No	-0.383578	0.200327	No	138.49	114.72	92.74	84.81
chr2:134803949-134804428:+	ENSMUSG00000082399	Gm14036	processed_pseudogene	0.277221	0.693495	No	0.217273	0.927815	No	0.117047	0.805863	No	17.98	2.7	8.45	11.75
chr2:120609383-120621560:+	ENSMUSG00000027285	Haus2	protein_coding	0.277005	0.340538	No	0.0288208	0.991035	No	-0.186798	0.425044	No	318.15	259.49	262.39	225.93
chr8:4259731-4275913:-	ENSMUSG00000002949	Timm44	protein_coding	0.276855	0.342258	No	-0.0245963	0.994427	No	-0.194374	0.396543	No	838.84	686.08	675.45	598.25
chr15:103344286-103366763:-	ENSMUSG00000000555	Itga5	protein_coding	0.276744	0.783896	No	0.090021	0.984047	No	0.158188	0.786372	No	17.39	8.01	12.18	13.3
chr9:25481547-25604110:+	ENSMUSG00000036611	Eepd1	protein_coding	0.276735	0.793528	No	0.196719	0.960006	No	0.162863	0.787072	No	13.02	9.31	10.61	11.77
chr2:127574662-127587094:-	ENSMUSG00000034800	Zfp661	protein_coding	0.276712	0.687624	No	0.342621	0.78007	No	0.0133941	0.983589	No	68.95	54.72	72.76	53.33
chr1:134962565-134974162:+	ENSMUSG00000026429	Ube2t	protein_coding	0.276592	0.611505	No	0.0606987	0.985264	No	0.293624	0.356131	No	187	149.8	152.32	189.19
chr17:34211312-34214459:-	ENSMUSG00000081512	Gm15821	protein_coding	0.276287	0.781151	No	-0.0489072	0.994427	No	-0.0369812	0.958433	No	33.3	24.8	24.43	24.12
chr19:38836579-38919923:+	ENSMUSG00000048720	Tbc1d12	protein_coding	0.27619	0.571758	No	-0.0113974	0.997332	No	0.0410977	0.928222	No	76.53	61.39	61.49	64.13
chr3:10417817-10440102:-	ENSMUSG00000027534	Snx16	protein_coding	0.276007	0.689346	No	0.198069	0.939113	No	0.103266	0.831527	No	60.76	48.77	56.35	52.6
chr1:163945993-163994796:-	ENSMUSG00000041406	BC055324	protein_coding	0.275894	0.410062	No	-0.21823	0.800217	No	-0.00245523	0.99564	No	405	327.37	280.29	328.19
chr4:83525545-83864670:+	ENSMUSG00000052407	Ccdc171	protein_coding	0.275791	0.701786	No	-0.123059	0.97607	No	-0.174423	0.705024	No	88.42	70.15	62.33	60.81
chr7:72648757-72649311:-	ENSMUSG00000081895	Rpl17-ps10	processed_pseudogene	0.275529	0.788989	No	-0.357601	0.854316	No	-0.739553	0.0601509	No	135.37	95.6	59.64	43.22
chr5:104046306-104065379:+	ENSMUSG00000029310	Nudt9	protein_coding	0.27533	0.170513	No	0.207537	0.636798	No	0.439964	0.00105046	No	396.53	325.03	377.71	445.39
chr2:120033417-120043030:+	ENSMUSG00000098488	Pla2g4b	protein_coding	0.27519	0.785413	No	0.00533913	0.998946	No	-0.234291	0.663091	No	64.7	34.05	30.69	17.98
chr9:119335934-119341411:-	ENSMUSG00000032508	Myd88	protein_coding	0.275087	0.192746	No	0.166933	0.797721	No	-0.0985054	0.649325	No	678.26	557.9	630.3	520.09
chr3:89083981-89093311:-	ENSMUSG00000041263	Rusc1	protein_coding	0.2749	0.484743	No	0.439305	0.287046	No	0.723852	0.00021229	No	265.98	218.46	303.16	376.83
chr17:33810520-33822918:+	ENSMUSG00000042099	Kank3	protein_coding	0.274626	0.76794	No	-0.225402	0.940557	No	-0.427484	0.319233	No	41.58	32.81	26.33	21.6
chr8:122476143-122484138:+	ENSMUSG00000049482	Ctu2	protein_coding	0.274602	0.59229	No	0.075873	0.979969	No	0.0741151	0.859053	No	288.66	231.92	248.21	245.79
chr15:100469023-100479164:+	ENSMUSG00000037353	Letmd1	protein_coding	0.274585	0.59229	No	0.225335	0.872377	No	-0.140093	0.706214	No	438.84	351.76	416.85	312.05
chr6:88724412-88828360:+	ENSMUSG00000033174	Mgll	protein_coding	0.274538	0.794388	No	0.126911	0.979969	No	1.00066	0.00714557	Up	15.73	11.24	14.31	41.69
chr13:50417864-50433780:+	ENSMUSG00000037816	Fbxw17	protein_coding	0.274438	0.708297	No	0.187709	0.944149	No	-0.406767	0.2655	No	117.85	91.03	110.37	65.16
chr5:24423837-24440950:+	ENSMUSG00000028962	Slc4a2	protein_coding	0.27409	0.551515	No	0.55715	0.147697	No	0.723805	0.000870235	No	533.24	437.39	657.84	765.44
chr17:53674786-53689333:-	ENSMUSG00000023940	Sgo1	protein_coding	0.274058	0.530976	No	-0.176304	0.916544	No	0.266327	0.333895	No	617.38	498.37	429.17	608.98
chr12:102742230-102743661:-	ENSMUSG00000096458	Moap1	protein_coding	0.273458	0.669791	No	0.026665	0.995375	No	0.291359	0.415781	No	85.06	67.34	69.18	86.39
chr17:24175431-24209387:-	ENSMUSG00000036473	Tbc1d24	protein_coding	0.273385	0.701494	No	0.423001	0.649771	No	0.153375	0.737706	No	178.62	139.4	201.52	155.68
chr2:5862080-5862934:-	ENSMUSG00000056718	Gm13199	protein_coding	0.273342	0.783603	No	0.318813	0.879654	No	0.233436	0.658351	No	20.12	15.16	20.41	19.37
chr10:82629828-82650799:+	ENSMUSG00000034674	Tdg	protein_coding	0.273277	0.183861	No	-0.101315	0.935495	No	0.13876	0.464889	No	1689.53	1391.2	1292.68	1523.47
chr7:99153658-99182719:-	ENSMUSG00000030747	Dgat2	protein_coding	0.27313	0.793572	No	0.330684	0.879654	No	0.352125	0.478103	No	41.45	32.09	42.74	47.37
chr16:18406886-18426852:-	ENSMUSG00000000326	Comt	protein_coding	0.272978	0.192897	No	0.256805	0.453164	No	0.12934	0.513458	No	892.06	728.14	882.5	804.44
chr11:115091431-115162236:+	ENSMUSG00000020732	Rab37	protein_coding	0.272913	0.765634	No	0.630096	0.405865	No	-0.0673905	0.915601	No	28.01	22.41	40.36	21.06
chrX:19870824-19871039:+	ENSMUSG00000084186	Rpl36-ps10	processed_pseudogene	0.272908	0.688212	No	0.0108304	0.997465	No	-0.0449355	0.933249	No	29.94	8.52	15.98	6.86
chr2:26916367-26920183:+	ENSMUSG00000014873	Surf2	protein_coding	0.272801	0.27151	No	0.0535739	0.979969	No	-0.189471	0.365777	No	248.78	204.88	212.54	178.23
chr16:4835416-4867686:+	ENSMUSG00000022518	4930562C15Rik	protein_coding	0.27263	0.790517	No	0.00557073	0.998946	No	-0.0834683	0.89891	No	19.37	13.29	12.99	11.86
chr18:35553404-35581609:+	ENSMUSG00000099703	Gm28285	protein_coding	0.272486	0.764593	No	0.429414	0.738623	No	0.0833005	0.891401	No	26.22	20.02	29.93	21.86
chr1:75236406-75245692:+	ENSMUSG00000026203	Dnajb2	protein_coding	0.272435	0.456458	No	0.322153	0.551435	No	0.529834	0.00765812	No	156.33	126.98	162.46	189.54
chr9:20581291-20605409:+	ENSMUSG00000058192	Zfp846	protein_coding	0.271848	0.612244	No	0.531434	0.280089	No	0.326818	0.284155	No	85.73	68.83	105.15	88.64
chrX:152336852-152342425:-	ENSMUSG00000041096	Tspyl2	protein_coding	0.271848	0.363128	No	0.294456	0.514819	No	0.483593	0.00550873	No	348.88	286.02	353.48	406.16
chr1:44147744-44181260:+	ENSMUSG00000026048	Ercc5	protein_coding	0.271684	0.393294	No	0.278999	0.607027	No	0.212756	0.367538	No	302.9	248.55	306.36	291.67
chr5:100039985-100068760:+	ENSMUSG00000029326	Enoph1	protein_coding	0.271481	0.267529	No	0.166723	0.837227	No	0.0452186	0.871634	No	233.89	192.04	217.01	197.07
chr9:44663928-44664716:-	ENSMUSG00000111326	Gm3953	processed_pseudogene	0.271274	0.571781	No	0.312835	0.707621	No	0.113835	0.759942	No	72.98	58.81	75.44	64.58
chr9:21921008-21927556:-	ENSMUSG00000040883	Tmem205	protein_coding	0.27123	0.794388	No	0.397997	0.818561	No	0.46183	0.311405	No	14.3	11.05	17.6	18.29
chr1:57377620-57385423:+	ENSMUSG00000038323	1700066M21Rik	protein_coding	0.271187	0.603381	No	0.0955498	0.978674	No	0.25303	0.426711	No	154.71	122.36	131.94	151.62
chr1:44055952-44061936:-	ENSMUSG00000091844	Gm8251	protein_coding	0.27117	0.792996	No	0.555068	0.597156	No	0.703988	0.0752288	No	15.86	11.62	20.38	23.84
chr12:3426857-3506852:+	ENSMUSG00000037486	Asxl2	protein_coding	0.271154	0.153467	No	-0.0920674	0.939113	No	0.00923434	0.972424	No	1522.01	1248.99	1171.2	1256.72
chr7:24370263-24386690:+	ENSMUSG00000054342	Kcnn4	protein_coding	0.271091	0.11415	No	0.165367	0.72896	No	1.61504	1.0145e-53	Up	1050.6	866.14	973.15	2738.22
chr11:78507055-78512172:-	ENSMUSG00000051232	Tmem199	protein_coding	0.270903	0.30665	No	0.0269368	0.991035	No	-0.0887096	0.733955	No	267.16	219.59	222.24	205.26
chr9:107587642-107593385:+	ENSMUSG00000010048	Ifrd2	protein_coding	0.270826	0.111142	No	0.104578	0.909841	No	0.326203	0.00950035	No	596.71	492.25	530.7	617.81
chr5:31036036-31048924:-	ENSMUSG00000006641	Slc5a6	protein_coding	0.270679	0.705661	No	-0.116789	0.97826	No	0.0386345	0.947076	No	133.46	105.89	94.7	107.91
chr8:77250366-77517953:-	ENSMUSG00000037148	Arhgap10	protein_coding	0.27059	0.546558	No	-0.151026	0.939113	No	0.375358	0.133693	No	125.53	101.96	90.06	136.06
chr4:123349633-123684360:-	ENSMUSG00000028649	Macf1	protein_coding	0.270519	0.00998184	No	0.0530057	0.952412	No	-0.411533	9.62749e-07	No	7434.34	6139.28	6371.85	4600.46
chr10:117813871-117846035:-	ENSMUSG00000052681	Rap1b	protein_coding	0.270491	0.0608029	No	-0.0857137	0.924602	No	-0.0428444	0.819374	No	3348.8	2763.63	2600.96	2677.66
chr17:34823993-34836945:-	ENSMUSG00000061207	Stk19	protein_coding	0.270352	0.361603	No	0.164008	0.873563	No	0.0570075	0.851518	No	236.63	194.51	219.69	203.06
chr16:37776873-37836514:+	ENSMUSG00000022816	Fstl1	protein_coding	0.270251	0.753937	No	0.260915	0.916544	No	0.0291	0.963258	No	45.01	35.42	44.45	35.39
chr5:24862744-25100642:-	ENSMUSG00000028944	Prkag2	protein_coding	0.270181	0.595623	No	-0.151719	0.944014	No	-0.276302	0.371975	No	235.9	189.26	168	154.11
chr3:51660360-51682677:+	ENSMUSG00000074604	Mgst2	protein_coding	0.270166	0.718933	No	0.949047	0.0229409	No	0.0844769	0.872812	No	99.97	79.17	177.04	84.75
chr2:27442324-27444221:+	ENSMUSG00000109946	Brd3os	protein_coding	0.270114	0.80053	No	0.231116	0.944149	No	-0.100204	0.879026	No	14.41	10.43	14.13	8.77
chr8:34826460-34965690:-	ENSMUSG00000031529	Tnks	protein_coding	0.269837	0.663323	No	0.0774208	0.98121	No	-0.0699856	0.882215	No	805.78	598.17	687.9	610.8
chr7:100760805-100761806:-	ENSMUSG00000097388	Gm3200	processed_pseudogene	0.269793	0.765558	No	0.199758	0.947615	No	0.0495083	0.939337	No	29.95	23.55	27.87	24.09
chr14:52110704-52163546:+	ENSMUSG00000057132	Rpgrip1	protein_coding	0.269765	0.654724	No	-0.00271674	0.998946	No	0.14084	0.732184	No	348.34	280.14	275.97	315.92
chr7:73426638-73541830:-	ENSMUSG00000078671	Chd2	protein_coding	0.269752	0.255975	No	-0.114039	0.928221	No	0.253246	0.15118	No	1923.85	1594.1	1463.12	1915.54
chr11:98446394-98455373:+	ENSMUSG00000019312	Grb7	protein_coding	0.269651	0.80053	No	0.0226979	0.996968	No	0.241566	0.664152	No	26.45	20.03	19.86	26.2
chr5:3236431-3236868:+	ENSMUSG00000062353	Gm15772	processed_pseudogene	0.269464	0.197759	No	0.0840039	0.950463	No	0.167654	0.357055	No	1627.54	1338.69	1426.6	1518.69
chr10:81183005-81193197:+	ENSMUSG00000034974	Dapk3	protein_coding	0.269463	0.285291	No	0.249995	0.581667	No	0.334705	0.0490256	No	332.02	272.65	325.25	347.4
chrX:159584783-159585058:-	ENSMUSG00000082693	Gm15190	processed_pseudogene	0.26922	0.762539	No	0.404552	0.76009	No	0.0915506	0.875332	No	26.96	21.4	30.56	23.38
chr13:85189408-85223469:+	ENSMUSG00000021548	Ccnh	protein_coding	0.269092	0.179241	No	0.237866	0.49519	No	0.39237	0.00405562	No	460.71	379.75	449.33	502.79
chr12:112976482-112978945:+	ENSMUSG00000002803	Btbd6	protein_coding	0.269069	0.684695	No	0.0688301	0.984955	No	-0.461467	0.153728	No	124.35	96.4	105.38	68.27
chr14:14346275-14356011:+	ENSMUSG00000068758	Il3ra	protein_coding	0.268912	0.570628	No	0.425701	0.418526	No	0.10483	0.7775	No	164.04	133.14	182.86	143.48
chr9:19534202-19541076:-	ENSMUSG00000051160	Olfr853	protein_coding	0.268911	0.762098	No	0.138929	0.973919	No	-0.284959	0.540789	No	38.78	30.88	34.74	23
chr9:57790353-57836793:-	ENSMUSG00000004661	Arid3b	protein_coding	0.268725	0.230399	No	-0.168899	0.805679	No	0.195671	0.285066	No	674.37	555.15	491.75	639.23
chr1:191906767-191913247:+	ENSMUSG00000037434	Slc30a1	protein_coding	0.268617	0.73851	No	0.325847	0.83348	No	0.0295663	0.961392	No	162.5	127.97	175.77	133.39
chr9:110476958-110525179:+	ENSMUSG00000032489	Kif9	protein_coding	0.268531	0.740771	No	0.0545991	0.99004	No	-0.970068	0.00219238	No	55.99	44.22	46.44	17.32
chr17:45585200-45599606:-	ENSMUSG00000023942	Slc29a1	protein_coding	0.268354	0.649228	No	0.17805	0.939113	No	0.0462445	0.924942	No	380.52	307.09	350.81	309.81
chr3:96645584-96664519:+	ENSMUSG00000090210	Itga10	protein_coding	0.268186	0.80053	No	0.0636081	0.990219	No	0.199139	0.730316	No	58.83	40.59	40.65	48.55
chr8:119508156-119558735:-	ENSMUSG00000031835	Mbtps1	protein_coding	0.268126	0.34713	No	0.215943	0.748484	No	0.56542	0.000566753	No	1319.22	1090.81	1265	1655.4
chr8:123996318-124021397:-	ENSMUSG00000038697	Taf5l	protein_coding	0.268034	0.24176	No	0.00932282	0.996968	No	0.253653	0.137733	No	732.53	601.59	605.77	723.48
chr2:31245823-31295989:+	ENSMUSG00000062661	Ncs1	protein_coding	0.267808	0.769911	No	-0.104185	0.979969	No	-0.737974	0.0369646	No	103.78	81.94	73.18	39.31
chr3:151730922-151749960:-	ENSMUSG00000028037	Ifi44	protein_coding	0.267436	0.797855	No	-0.167637	0.969232	No	0.23289	0.671855	No	69.72	47.28	39.64	61.53
chr1:74288247-74305622:-	ENSMUSG00000006301	Tmbim1	protein_coding	0.267239	0.660442	No	0.315148	0.778586	No	-0.0421075	0.933146	No	233.78	189.39	242.98	184.79
chr17:25844771-25861501:-	ENSMUSG00000073434	Wdr90	protein_coding	0.267231	0.479234	No	0.186414	0.873389	No	-0.218887	0.403129	No	478.39	390	449.86	327.1
chr3:37312554-37321453:+	ENSMUSG00000051444	Bbs12	protein_coding	0.267129	0.70101	No	0.395473	0.681027	No	0.031146	0.956245	No	49.6	39.72	53.9	40.16
chr8:71610998-71624911:+	ENSMUSG00000034807	Colgalt1	protein_coding	0.266744	0.00741649	No	0.0772328	0.892504	No	-0.116808	0.286583	No	1262.62	1047.18	1105.41	963.13
chr7:126689468-126695784:-	ENSMUSG00000059772	Slx1b	protein_coding	0.266619	0.328755	No	0.314668	0.405758	No	0.216067	0.299049	No	202.08	166.23	209.45	193.88
chr7:60753363-60754013:-	ENSMUSG00000109222	Gm10297	processed_pseudogene	0.266497	0.793299	No	0.252109	0.937937	No	0.360528	0.448616	No	16.95	13.03	15.7	19.03
chr5:101765130-101823858:+	ENSMUSG00000029330	Cds1	protein_coding	0.266326	0.803222	No	-0.0175057	0.997332	No	0.284259	0.597229	No	24.76	18.93	17.17	23.53
chr10:78436744-78464975:-	ENSMUSG00000032788	Pdxk	protein_coding	0.266267	0.654724	No	-7.9336e-05	1	No	-0.368902	0.240286	No	331.76	268.63	266.09	194.61
chr11:103364275-103412687:-	ENSMUSG00000034247	Plekhm1	protein_coding	0.266074	0.22288	No	-0.0392407	0.983756	No	-0.289201	0.0712175	No	797.37	653.36	640.36	534.06
chr14:92602458-92604397:-	ENSMUSG00000115662	Gm7232	processed_pseudogene	0.266074	0.790515	No	0.0535293	0.993011	No	-0.495469	0.253521	No	23.26	18.23	19.29	10.41
chr11:68968131-68974365:+	ENSMUSG00000018740	Slc25a35	protein_coding	0.265907	0.788762	No	0.278419	0.919062	No	-0.0203521	0.978716	No	35.45	26.95	36.15	26.21
chr18:35656690-35662186:-	ENSMUSG00000024352	Spata24	protein_coding	0.265859	0.582523	No	0.191564	0.910475	No	-0.163627	0.637334	No	102.21	83.07	96.73	72.21
chr18:67464849-67480581:+	ENSMUSG00000024530	Prelid3a	protein_coding	0.265643	0.803298	No	0.1342	0.979969	No	-0.202633	0.726194	No	17.8	12.36	15.42	9.55
chr2:84826997-84830213:+	ENSMUSG00000027076	Timm10	protein_coding	0.26562	0.549627	No	0.102889	0.966525	No	-0.199448	0.518376	No	125.11	101.79	109.37	87.73
chr3:28764713-28765360:-	ENSMUSG00000070522	Gm6505	processed_pseudogene	0.26558	0.803298	No	0.171617	0.967763	No	0.31523	0.543531	No	15.77	9.55	12.74	14.83
chr15:61985391-61990374:+	ENSMUSG00000022346	Myc	protein_coding	0.265571	0.123721	No	0.0858513	0.939113	No	-0.311196	0.0157802	No	1943.61	1612.08	1704.38	1290.17
chr11:19924375-20024026:+	ENSMUSG00000045671	Spred2	protein_coding	0.265364	0.555961	No	-0.185877	0.909841	No	0.0154504	0.972255	No	186.15	152.15	131.34	152.47
chr6:83149361-83156397:-	ENSMUSG00000030032	Wdr54	protein_coding	0.265172	0.805014	No	0.121779	0.979969	No	0.54673	0.216813	No	21.18	14.68	16.53	27.68
chr9:22332012-22389188:-	ENSMUSG00000036777	Anln	protein_coding	0.265087	0.528902	No	0.27779	0.72322	No	0.407663	0.076647	No	411.91	336.44	411.71	461.28
chr17:26252910-26285504:+	ENSMUSG00000024188	Luc7l	protein_coding	0.264791	0.257196	No	-0.0676097	0.970138	No	-0.167373	0.393851	No	1260.28	1038.12	988.97	919.77
chr6:22703436-22704416:+	ENSMUSG00000098187	Gm8927	processed_pseudogene	0.264578	0.80053	No	0.164505	0.970138	No	0.419526	0.368393	No	21.67	14.58	19.72	25.64
chr4:135975460-135987264:-	ENSMUSG00000028669	Pithd1	protein_coding	0.264388	0.569682	No	0.0588971	0.98378	No	0.0708904	0.85403	No	495.94	409.98	430.58	430.42
chr2:76663044-76673116:-	ENSMUSG00000002732	Fkbp7	protein_coding	0.264341	0.805253	No	0.428738	0.796964	No	0.325231	0.527131	No	11.37	7.94	13.88	12.29
chr15:76354432-76365201:+	ENSMUSG00000109179	Gm35339	protein_coding	0.264302	0.774914	No	0.0991896	0.980206	No	-0.0441604	0.947169	No	44.6	35.08	38.92	33.7
chr7:67647410-67762912:+	ENSMUSG00000030555	Ttc23	protein_coding	0.264222	0.797313	No	0.568458	0.574684	No	0.391572	0.404212	No	35.06	27.47	50.56	41.34
chr14:55098575-55106593:-	ENSMUSG00000040701	Ap1g2	protein_coding	0.264178	0.472765	No	0.0349446	0.989945	No	-0.0197173	0.959583	No	702.05	571	586.47	564.55
chr18:35650351-35655238:-	ENSMUSG00000073600	Prob1	protein_coding	0.264168	0.714237	No	0.570374	0.353873	No	-0.137076	0.767891	No	97.56	79	127.3	67.84
chr15:51877429-51884614:+	ENSMUSG00000022313	Utp23	protein_coding	0.264145	0.412256	No	0.262948	0.657806	No	0.450494	0.0154053	No	240.03	197.05	235.6	274.8
chr11:23646479-23665959:-	ENSMUSG00000020283	Pex13	protein_coding	0.264072	0.561455	No	0.124239	0.955704	No	0.382847	0.121233	No	294.72	239.06	264.25	316.72
chr7:80902227-80905076:-	ENSMUSG00000025723	Nmb	protein_coding	0.264044	0.802045	No	0.214623	0.950832	No	0.42315	0.366388	No	14.82	11.08	13.17	17.18
chr9:72662346-72749852:+	ENSMUSG00000032216	Nedd4	protein_coding	0.26403	0.361313	No	-0.111859	0.942314	No	-0.515524	0.00225123	No	1238.6	1013.93	947.46	703.92
chr3:82358044-82395268:+	ENSMUSG00000033900	Map9	protein_coding	0.263989	0.789338	No	-0.268858	0.920936	No	-0.442059	0.309864	No	71.17	31.88	24.25	14.68
chr16:97356742-97442936:+	ENSMUSG00000040605	Bace2	protein_coding	0.263879	0.59229	No	-0.0827716	0.979969	No	-0.148557	0.669929	No	85.46	16.13	11.85	2.98
chr19:3584828-3686564:-	ENSMUSG00000024913	Lrp5	protein_coding	0.263836	0.663323	No	-0.108769	0.977457	No	-0.149952	0.71564	No	66.6	54.12	49.34	47.2
chr17:35203165-35205351:-	ENSMUSG00000024402	Lta	protein_coding	0.263799	0.618397	No	-0.0998082	0.977893	No	-1.01387	1.72572e-05	Down	153.25	122.65	114.11	55.39
chr17:46110986-46128910:+	ENSMUSG00000023967	Mrps18a	protein_coding	0.26367	0.25765	No	0.317532	0.290842	No	0.19332	0.301803	No	354.48	292.46	367.5	336
chr4:118362743-118409273:-	ENSMUSG00000033253	Szt2	protein_coding	0.263556	0.503172	No	0.319297	0.579508	No	-0.153468	0.602753	No	926.11	766.48	979.13	678.29
chr9:75441524-75466432:+	ENSMUSG00000042487	Leo1	protein_coding	0.263487	0.401607	No	0.117091	0.942332	No	0.182027	0.446424	No	580.38	477.32	520.08	543.85
chr9:89909908-90026977:+	ENSMUSG00000032356	Rasgrf1	protein_coding	0.263333	0.805601	No	0.874298	0.183727	No	0.398113	0.410634	No	10.48	6.39	25.17	13.07
chr14:55625400-55635957:-	ENSMUSG00000002319	Ipo4	protein_coding	0.263043	0.363945	No	0.143949	0.905431	No	-0.143558	0.553007	No	885.8	725.15	810.2	648.23
chr6:72368794-72380468:-	ENSMUSG00000073002	Vamp5	protein_coding	0.263018	0.790517	No	0.351993	0.848216	No	0.369764	0.414214	No	19.38	15.04	21.1	21.49
chr9:21755442-21760303:-	ENSMUSG00000074476	Spc24	protein_coding	0.262611	0.200463	No	0.282643	0.332532	No	0.409397	0.00279424	No	468.03	387.5	474.5	515.45
chr11:102905529-102925124:-	ENSMUSG00000051378	Kif18b	protein_coding	0.262596	0.27151	No	0.124903	0.914454	No	0.512762	0.000412144	No	686.54	570.9	624.01	827.24
chr2:26389339-26397122:+	ENSMUSG00000026926	Pmpca	protein_coding	0.262523	0.119075	No	0.000602179	0.999468	No	0.178871	0.221612	No	1252.28	1039.23	1034.06	1174.79
chr13:67288138-67306485:-	ENSMUSG00000055341	Zfp457	protein_coding	0.262434	0.809325	No	0.361982	0.858111	No	-0.0599671	0.932481	No	18.01	12.9	18.9	10.94
chr9:45079183-45108534:+	ENSMUSG00000048534	Jaml	protein_coding	0.26228	0.787999	No	1.01402	0.0454034	Up	1.85231	8.37256e-10	Up	28.5	21.83	62.42	134.65
chr19:41981763-42034641:+	ENSMUSG00000025171	Ubtd1	protein_coding	0.262239	0.742483	No	0.055654	0.989758	No	-0.0175512	0.979129	No	36.32	28.7	30.55	28.59
chr7:67222544-67307330:+	ENSMUSG00000043831	Lysmd4	protein_coding	0.2622	0.67292	No	0.133882	0.963221	No	0.198834	0.601624	No	87.36	70.74	79.28	81.85
chr1:171275990-171281186:-	ENSMUSG00000062729	Ppox	protein_coding	0.262088	0.196899	No	0.218426	0.581232	No	0.0316237	0.901773	No	353.97	292.97	342.15	299.42
chr16:20717665-20722267:+	ENSMUSG00000021018	Polr2h	protein_coding	0.261631	0.401607	No	0.0736191	0.977729	No	-0.179384	0.460847	No	263.97	218.61	230.47	187.68
chr15:76246764-76249904:+	ENSMUSG00000022564	Grina	protein_coding	0.261626	0.294702	No	0.272213	0.478247	No	0.61848	1.8559e-05	No	525.06	432.45	529.64	678.17
chr2:32395896-32405772:+	ENSMUSG00000026820	Ptges2	protein_coding	0.261468	0.675135	No	0.0223774	0.996092	No	-0.00628989	0.991238	No	114.96	93.08	93.15	93.15
chr1:153305432-153306478:+	ENSMUSG00000079138	Gm8818	processed_pseudogene	0.261255	0.805253	No	0.402995	0.815868	No	0.209016	0.711629	No	15.26	10.61	18.77	14.47
chr1:60098247-60153953:+	ENSMUSG00000026017	Carf	protein_coding	0.261177	0.793704	No	-0.142527	0.978192	No	0.0245334	0.972255	No	102.58	96.15	81.9	98.14
chr8:95715881-95719010:+	ENSMUSG00000031671	Setd6	protein_coding	0.261089	0.654724	No	0.192084	0.924602	No	-0.213841	0.555967	No	164.09	130.86	153.62	110.63
chr15:81951108-81960930:-	ENSMUSG00000022474	Pmm1	protein_coding	0.261031	0.303159	No	0.248606	0.580848	No	-0.183737	0.370188	No	402.53	334.66	399.55	289.96
chr8:121881150-121907694:-	ENSMUSG00000040010	Slc7a5	protein_coding	0.26084	0.664334	No	0.0623592	0.985264	No	0.508661	0.0713914	No	2895.55	2280.78	2474.05	3529.91
chr8:57511907-57515999:+	ENSMUSG00000054717	Hmgb2	protein_coding	0.260809	0.375653	No	0.121851	0.937539	No	0.265192	0.188675	No	2338.17	1934.27	2116.2	2356.5
chr16:36778834-36779602:+	ENSMUSG00000091786	Gm8425	processed_pseudogene	0.260459	0.78892	No	0.33686	0.857276	No	0.2701	0.585133	No	23.38	18.3	25.15	23.74
chr10:19853900-19907689:-	ENSMUSG00000020003	Pex7	protein_coding	0.260413	0.410272	No	-0.0245741	0.994427	No	-0.397172	0.0415478	No	280.67	231.98	226.5	171.54
chr8:125669818-125673359:+	ENSMUSG00000050930	Map10	protein_coding	0.260382	0.779123	No	0.315005	0.869223	No	0.568949	0.125953	No	26.52	20.11	27.71	34.49
chr7:66689889-66717256:+	ENSMUSG00000053091	Lins1	protein_coding	0.260345	0.689346	No	0.390858	0.653724	No	0.214947	0.584841	No	123.62	98.18	137.79	119.49
chr8:66473118-66486530:-	ENSMUSG00000025591	Tma16	protein_coding	0.259995	0.201571	No	0.0486275	0.979969	No	-0.106453	0.601599	No	403.75	335.17	346.88	310.23
chr7:63542479-63544549:+	ENSMUSG00000081788	Gm5898	processed_pseudogene	0.259824	0.676256	No	0.250707	0.867278	No	0.22483	0.541138	No	114.19	10.66	112.22	100.65
chr10:24149302-24190222:+	ENSMUSG00000019998	Stx7	protein_coding	0.2597	0.5514	No	-0.159141	0.928221	No	-0.0841783	0.811076	No	1089.73	897.02	799.87	829.37
chr7:127863047-127876828:-	ENSMUSG00000049728	Zfp668	protein_coding	0.259497	0.745626	No	0.102696	0.979969	No	-0.0843064	0.874505	No	237.38	192.28	209.33	167.27
chr6:30211289-30304539:-	ENSMUSG00000039159	Ube2h	protein_coding	0.259468	0.52066	No	0.139787	0.939113	No	0.745961	0.000103437	No	1108.3	912.21	990.74	1592.56
chr7:19302696-19310051:-	ENSMUSG00000003545	Fosb	protein_coding	0.259451	0.700075	No	0.0154773	0.997077	No	0.0611645	0.904196	No	28.72	10.72	14.8	23.16
chr2:3488850-3512814:-	ENSMUSG00000109865	Hspa14	protein_coding	0.25937	0.0415102	No	0.0254989	0.985264	No	0.0778822	0.604071	No	903.57	752.45	766.29	791.68
chr8:107293470-107379517:+	ENSMUSG00000003847	Nfat5	protein_coding	0.259229	0.653998	No	-0.0949589	0.979456	No	-0.321997	0.302267	No	1867.37	1473.76	1368.52	1156.54
chr9:73007419-73040378:-	ENSMUSG00000079469	Pigb	protein_coding	0.25916	0.34116	No	0.00980454	0.996978	No	0.226079	0.258447	No	351.3	290.09	292.36	341.01
chr8:11683459-11684243:-	ENSMUSG00000109933	Gm7600	processed_pseudogene	0.258919	0.724043	No	0.0216009	0.996092	No	-0.00698391	0.991198	No	42.83	34.52	35.17	34.48
chr7:19701313-19715438:-	ENSMUSG00000002984	Tomm40	protein_coding	0.2589	0.320666	No	0.215175	0.707776	No	0.250523	0.180513	No	984.68	820.7	951.67	985.26
chr17:36109234-36111658:-	ENSMUSG00000073405	H2-T-ps	unprocessed_pseudogene	0.258843	0.414079	No	0.277393	0.588875	No	0.373022	0.0517231	No	297.78	245.66	301.11	321.22
chr1:183388981-183410198:+	ENSMUSG00000072258	Taf1a	protein_coding	0.258675	0.501345	No	0.258693	0.735136	No	-0.132733	0.663397	No	142.07	116.35	141.86	105.69
chr12:85473890-85477273:+	ENSMUSG00000021250	Fos	protein_coding	0.258517	0.774537	No	0.270977	0.908195	No	0.18309	0.71564	No	72.1	44.49	81.75	86.52
chr8:107412486-107425051:-	ENSMUSG00000003848	Nob1	protein_coding	0.258324	0.206613	No	0.101313	0.932073	No	-0.249618	0.110613	No	657.87	545.56	587.9	454.6
chr4:42949814-42959425:+	ENSMUSG00000036052	Dnajb5	protein_coding	0.258307	0.657471	No	0.332941	0.72322	No	0.222547	0.52499	No	176.18	144.59	185.44	171.45
chr1:132007607-132032612:+	ENSMUSG00000026436	Elk4	protein_coding	0.258244	0.406221	No	0.146117	0.910475	No	0.395213	0.0335401	No	2006.28	1649.56	1826.52	2194.65
chr13:22497750-22505381:-	ENSMUSG00000094379	Vmn1r202	protein_coding	0.258108	0.81488	No	0.342391	0.875685	No	0.231236	0.682375	No	14.77	10.31	14.81	13.99
chr18:34937414-34954357:-	ENSMUSG00000024359	Hspa9	protein_coding	0.257972	0.228789	No	-0.0568836	0.978216	No	-0.071523	0.75038	No	6365.18	5288.69	5061.22	4992
chr9:124422622-124476898:-	ENSMUSG00000093803	Ppp2r3d	protein_coding	0.257913	0.502137	No	0.207482	0.83836	No	-0.0776643	0.813705	No	320.08	260.16	307.29	246.6
chr2:148681023-148692949:+	ENSMUSG00000027439	Gzf1	protein_coding	0.25787	0.681236	No	0.341771	0.733628	No	0.533473	0.0601476	No	216.67	179.12	240.23	277.71
chr2:121439010-121444278:-	ENSMUSG00000027246	Ell3	protein_coding	0.257779	0.781151	No	-0.215482	0.9434	No	-0.962478	0.00399367	No	53.4	42.83	34.65	16.91
chr7:12189286-12203313:+	ENSMUSG00000115744	Vmn1r80	protein_coding	0.25757	0.813569	No	0.143917	0.978674	No	0.250197	0.644197	No	12.82	8.81	10.84	14.68
chr5:34194893-34288449:-	ENSMUSG00000037224	Zfyve28	protein_coding	0.257566	0.810545	No	0.461482	0.748484	No	0.916984	0.0141498	No	11.38	8.49	16.43	33.98
chr9:119238432-119322427:-	ENSMUSG00000036737	Oxsr1	protein_coding	0.257422	0.567531	No	0.0596977	0.983412	No	-0.115493	0.734085	No	1036.66	851.02	877.26	756.56
chr15:79786351-79804766:-	ENSMUSG00000022421	Nptxr	protein_coding	0.257295	0.790103	No	0.269442	0.919658	No	0.538937	0.172277	No	29.31	23.1	30.84	39.49
chr4:19575162-19606932:+	ENSMUSG00000028229	Rmdn1	protein_coding	0.257191	0.704012	No	0.204983	0.930301	No	-0.029153	0.958157	No	77.7	62.57	74.28	61.07
chrX:74966843-75085458:-	ENSMUSG00000032750	Gab3	protein_coding	0.257057	0.80053	No	0.350022	0.852566	No	0.120935	0.838909	No	20.88	16.13	22.52	18.25
chr7:141438113-141444025:-	ENSMUSG00000025507	Pidd1	protein_coding	0.256995	0.571781	No	0.369503	0.504779	No	0.141684	0.667003	No	461.46	382.35	512.34	431.68
chr6:92169525-92184033:-	ENSMUSG00000014551	Mrps25	protein_coding	0.256959	0.471909	No	0.209629	0.818561	No	0.15672	0.56255	No	220.55	180.76	211.84	204.36
chr7:118688545-118705778:-	ENSMUSG00000033917	Gde1	protein_coding	0.256806	0.10855	No	0.0692599	0.952801	No	0.172548	0.222448	No	467.44	388.81	409.37	440.8
chr12:77525282-77526398:-	ENSMUSG00000111939	Gm48177	processed_pseudogene	0.256694	0.80053	No	0.00910391	0.998273	No	-0.0129388	0.98677	No	50.98	38.02	39.47	37.59
chr2:20847919-20968881:-	ENSMUSG00000036591	Arhgap21	protein_coding	0.256626	0.755621	No	-0.536606	0.4724	No	0.160517	0.739167	No	986.67	812.94	498.5	891.46
chr13:113592179-113618564:-	ENSMUSG00000042364	Snx18	protein_coding	0.256624	0.30911	No	-0.0581461	0.979969	No	-0.0276025	0.927277	No	296.55	244.05	235.79	241.81
chr18:23752333-23893861:+	ENSMUSG00000024277	Mapre2	protein_coding	0.256282	0.122012	No	0.0308762	0.98378	No	0.0132716	0.95594	No	2157.01	1801.52	1840.98	1810.43
chr16:34745210-35002420:+	ENSMUSG00000022836	Mylk	protein_coding	0.256267	0.81616	No	-0.0682945	0.988914	No	0.242001	0.663767	No	28.51	18.73	19.36	28.39
chr11:51619735-51623714:+	ENSMUSG00000001056	Nhp2	protein_coding	0.256096	0.381066	No	0.124511	0.932327	No	-0.0969511	0.713214	No	968.63	798.76	876.42	741.39
chr1:175880581-175913489:+	ENSMUSG00000039748	Exo1	protein_coding	0.255984	0.309013	No	0.105044	0.939113	No	0.123363	0.583648	No	630.35	526.61	568.23	574.97
chr4:118359990-118362744:+	ENSMUSG00000006395	Hyi	polymorphic_pseudogene	0.255879	0.753342	No	0.250343	0.913971	No	-0.17041	0.72208	No	57.34	45.7	57.39	39.66
chr17:47689030-47704286:+	ENSMUSG00000023266	Frs3	protein_coding	0.255813	0.80053	No	0.470427	0.712455	No	0.283882	0.570671	No	11.86	7.42	17.02	12.59
chr19:15904678-15947337:-	ENSMUSG00000024640	Psat1	protein_coding	0.255768	0.0954758	No	0.0301447	0.98378	No	0.558427	7.28297e-08	No	2622.64	2183.51	2231.62	3249.02
chr7:29256323-29281912:-	ENSMUSG00000074227	Spint2	protein_coding	0.255742	0.295269	No	-0.0115418	0.996092	No	1.4794	1.38298e-32	Up	218.22	181.76	179.41	522.84
chr9:57385095-57440124:-	ENSMUSG00000063849	Ppcdc	protein_coding	0.255712	0.385189	No	0.409726	0.167558	No	-0.0207011	0.951779	No	472.29	392.17	528.03	386.72
chr7:79446231-79466362:-	ENSMUSG00000039176	Polg	protein_coding	0.255645	0.279132	No	0.385854	0.125727	No	0.070256	0.770242	No	1019.22	855.96	1129.29	899.91
chr5:137501438-137502518:-	ENSMUSG00000029715	Pop7	protein_coding	0.255642	0.535559	No	0.149655	0.934002	No	0.161072	0.58853	No	135.73	111.55	125.07	126.14
chr3:105704599-105720842:+	ENSMUSG00000048458	Fam212b	protein_coding	0.255507	0.768902	No	0.111009	0.979969	No	0.0778471	0.892133	No	177.86	145.38	156.98	147.9
chr10:88146992-88178390:+	ENSMUSG00000035351	Nup37	protein_coding	0.255471	0.454427	No	0.171731	0.876407	No	0.137001	0.614689	No	287.72	236.96	268.63	262.54
chr10:75943057-75949657:+	ENSMUSG00000000903	Vpreb3	protein_coding	0.255406	0.788221	No	0.107112	0.979969	No	-0.144947	0.790125	No	236.16	179.89	196.21	155.08
chr19:4000626-4005816:+	ENSMUSG00000024869	Nudt8	protein_coding	0.255401	0.78365	No	0.303538	0.878111	No	-0.141398	0.79381	No	52.12	39.55	55.31	34.3
chr2:93833467-93849943:-	ENSMUSG00000040272	Accs	protein_coding	0.255383	0.784496	No	0.248057	0.928221	No	-0.389452	0.36096	No	73.41	57.66	73.26	37.43
chr3:87922601-87930717:-	ENSMUSG00000004896	Rrnad1	protein_coding	0.25514	0.609178	No	0.0812621	0.979969	No	-0.182398	0.582451	No	287.9	236.3	250.06	200.87
chr1:172630764-172632962:-	ENSMUSG00000026544	Dusp23	protein_coding	0.255138	0.569067	No	0.158029	0.933564	No	0.260654	0.341149	No	99.33	82.14	91.53	99.33
chr12:73937653-73968375:+	ENSMUSG00000114046	Gm49321	protein_coding	0.255094	0.771159	No	0.0276667	0.996092	No	-0.124008	0.815581	No	38.36	30.94	31.7	27.34
chr11:80477023-80481184:+	ENSMUSG00000048895	Cdk5r1	protein_coding	0.255088	0.59229	No	-0.0543121	0.985264	No	-0.908119	1.80656e-05	No	412.47	339.76	325.13	167.14
chr18:56761716-56925548:-	ENSMUSG00000032656	March3	protein_coding	0.254952	0.689346	No	-0.182641	0.939113	No	-0.603708	0.038014	No	64.87	53.1	45.11	32.2
chr10:128776371-128777250:-	ENSMUSG00000045055	Rpsa-ps2	processed_pseudogene	0.254851	0.819542	No	-0.170558	0.969232	No	-0.027689	0.970162	No	55.64	42.43	37.45	42.2
chrX:151413668-151414384:-	ENSMUSG00000084166	Gm6451	processed_pseudogene	0.254753	0.80452	No	0.316219	0.88568	No	0.0999605	0.872904	No	33.23	25.2	33.8	26.64
chrX:151087094-151096543:-	ENSMUSG00000025264	Tsr2	protein_coding	0.254656	0.426372	No	0.0266264	0.993647	No	-0.0486307	0.879424	No	294.49	243.78	246.88	233.7
chr7:126781483-126785560:+	ENSMUSG00000030699	Tbx6	protein_coding	0.254478	0.813094	No	0.185464	0.963221	No	-0.0670397	0.923135	No	22.57	18.07	21.88	16.28
chr17:25823627-25828730:+	ENSMUSG00000025737	Wdr24	protein_coding	0.253952	0.732335	No	0.22202	0.920936	No	0.427833	0.210356	No	345	275.9	327.92	391.67
chr11:103966739-103985337:+	ENSMUSG00000062421	Arf2	protein_coding	0.253793	0.742496	No	0.501853	0.502294	No	0.224643	0.599341	No	150.81	124.86	191.61	147.08
chr13:35978395-36117526:-	ENSMUSG00000046573	Lyrm4	protein_coding	0.253666	0.601426	No	-0.108202	0.96689	No	-0.252187	0.407779	No	90.76	75.06	68.52	61.83
chr9:110951545-110984066:+	ENSMUSG00000032495	Lrrc2	protein_coding	0.253627	0.79625	No	-0.219153	0.943575	No	-0.334804	0.469346	No	18.26	11.16	7.61	5.53
chr16:43965033-43979791:-	ENSMUSG00000036304	Zdhhc23	protein_coding	0.253623	0.70146	No	-0.00642835	0.998273	No	0.813103	0.00195228	No	94.16	78.03	77.11	147.64
chr2:49451486-49551948:+	ENSMUSG00000069495	Epc2	protein_coding	0.25342	0.399172	No	-0.189537	0.817572	No	-0.0602652	0.836417	No	664.52	549.98	479.1	523.36
chr9:22475715-22888280:+	ENSMUSG00000035919	Bbs9	protein_coding	0.253366	0.701193	No	-0.131342	0.96593	No	-0.0805984	0.8633	No	159.6	129.67	113.75	120.93
chr2:120027493-120043033:+	ENSMUSG00000033852	Gm28042	protein_coding	0.25319	0.81616	No	0.115079	0.979969	No	-0.0379045	0.958433	No	53.21	30.01	41.06	12.9
chr17:32036100-32062865:+	ENSMUSG00000058392	Rrp1b	protein_coding	0.253047	0.267529	No	0.109905	0.926684	No	-0.174717	0.350291	No	1217.52	1009.48	1094.71	887.88
chr11:70562881-70614483:+	ENSMUSG00000020827	Mink1	protein_coding	0.252916	0.592711	No	0.275795	0.754153	No	-0.24099	0.406267	No	690.17	571	700.43	469.97
chr2:132686931-132751055:+	ENSMUSG00000044991	1110034G24Rik	protein_coding	0.252878	0.790517	No	0.145249	0.970442	No	0.00854185	0.990664	No	36.36	29.3	32.85	29.6
chr17:46646229-46650139:+	ENSMUSG00000002767	Mrpl2	protein_coding	0.252847	0.394427	No	0.0540401	0.979969	No	-0.112695	0.663397	No	364.11	302.33	316.12	278.2
chr1:153425162-153452574:+	ENSMUSG00000042708	Shcbp1l	protein_coding	0.252694	0.81616	No	-0.0578451	0.991941	No	-0.342015	0.492799	No	27.58	21.18	18.19	14.01
chr6:47819266-47830867:-	ENSMUSG00000051499	Zfp786	protein_coding	0.252495	0.820425	No	0.0303301	0.996092	No	-0.204796	0.721381	No	18.37	13.64	12.89	10.83
chr8:85060055-85067124:+	ENSMUSG00000008167	Fbxw9	protein_coding	0.252459	0.788464	No	0.365186	0.816193	No	0.177815	0.732471	No	78.47	60.5	85.63	71.3
chr5:3571566-3584356:+	ENSMUSG00000008307	1700109H08Rik	protein_coding	0.252431	0.82087	No	0.283393	0.920936	No	0.323245	0.530037	No	57.4	36.4	57.03	61.96
chr17:70973920-70990787:-	ENSMUSG00000034868	Myl12b	protein_coding	0.252406	0.482182	No	0.320554	0.504779	No	0.616724	0.000684351	No	444.99	369.76	472.12	586.79
chr4:118620799-118627776:+	ENSMUSG00000028729	Ebna1bp2	protein_coding	0.252369	0.290262	No	0.164981	0.817572	No	0.0188967	0.949936	No	808.72	676.67	761.5	679.29
chr2:181582103-181592803:-	ENSMUSG00000000823	Zfp512b	protein_coding	0.252368	0.295269	No	0.267387	0.466267	No	-0.128025	0.549185	No	849.46	712.91	865.01	650.95
chr11:97685826-97688621:+	ENSMUSG00000078695	Cisd3	protein_coding	0.25234	0.796185	No	0.02909	0.996092	No	-0.0364657	0.957168	No	209.12	166.38	169.65	166.51
chr17:24697949-24707660:-	ENSMUSG00000040688	Tbl3	protein_coding	0.252335	0.298927	No	0.248753	0.541889	No	0.200979	0.281269	No	609.45	506.74	608.21	585.32
chr1:133603871-133610291:-	ENSMUSG00000090553	Snrpe	protein_coding	0.252284	0.294123	No	0.117484	0.920936	No	-0.0487612	0.851631	No	916.49	763.38	824.66	733.39
chr10:80329953-80336441:+	ENSMUSG00000035504	Reep6	protein_coding	0.252263	0.809846	No	0.0697172	0.988914	No	0.467375	0.28932	No	19.38	14.1	15.97	23.73
chr10:130322870-130364111:+	ENSMUSG00000034833	Tespa1	protein_coding	0.252203	0.706792	No	0.643836	0.180242	No	-0.798896	0.00635758	No	57.46	46.82	78.59	23.12
chr5:105077630-105139539:-	ENSMUSG00000029298	Gbp9	protein_coding	0.25219	0.290262	No	0.0728901	0.96593	No	-0.490689	0.000761884	No	1613.98	1341.13	1416.49	944.44
chr17:78916500-78920306:+	ENSMUSG00000062691	Cebpzos	protein_coding	0.251956	0.689346	No	0.0520224	0.988914	No	-0.312638	0.361996	No	87.36	69.15	74.4	54.82
chr4:40682382-40703194:-	ENSMUSG00000028411	Aptx	protein_coding	0.251593	0.781151	No	0.0952181	0.980206	No	-0.124687	0.813993	No	150.23	114.02	128.45	105.9
chr4:137277489-137299726:+	ENSMUSG00000036856	Wnt4	protein_coding	0.251388	0.82087	No	0.0793881	0.988227	No	-0.310523	0.551045	No	16.35	12.52	13.64	7.88
chr15:98812797-98831521:-	ENSMUSG00000067713	Prkag1	protein_coding	0.251373	0.290946	No	0.144009	0.867278	No	0.381891	0.0116169	No	395.64	326.98	366.2	434.43
chr17:27655509-27711482:+	ENSMUSG00000040276	Pacsin1	protein_coding	0.251217	0.377862	No	-0.0319488	0.988914	No	-0.909699	1.10691e-08	No	334.41	278.84	272.59	140.52
chr14:32085374-32103202:+	ENSMUSG00000021906	Oxnad1	protein_coding	0.251058	0.801481	No	0.164814	0.96593	No	0.771657	0.0354583	No	111.09	87.41	105.2	175.96
chr18:60268301-60273267:-	ENSMUSG00000068606	Gm4841	protein_coding	0.250712	0.824032	No	0.0176558	0.997332	No	0.118894	0.852402	No	12.79	8.48	8.9	10.79
chr18:76930126-76972902:+	ENSMUSG00000025421	Hdhd2	protein_coding	0.250645	0.688212	No	0.336789	0.733628	No	0.0964369	0.823093	No	179.71	146.35	192.23	160.43
chr4:95967240-96025413:+	ENSMUSG00000028572	Hook1	protein_coding	0.25063	0.360733	No	-0.169552	0.83836	No	0.177342	0.401911	No	1052.9	868.17	770.89	992.51
chr2:104069849-104091187:+	ENSMUSG00000068686	Cd59b	protein_coding	0.250579	0.553958	No	0.159945	0.920936	No	0.297579	0.228187	No	175.07	144.36	162.79	181.51
chr15:83546797-83563787:-	ENSMUSG00000048755	Mcat	protein_coding	0.250185	0.545917	No	0.065194	0.979969	No	0.202253	0.460471	No	198.09	165.58	172.11	192.2
chr1:157412352-157420236:+	ENSMUSG00000049881	2810025M15Rik	transcribed_processed_pseudogene	0.250031	0.687245	No	0.430526	0.512123	No	-0.308116	0.353431	No	77.12	64.19	90.47	50.37
chr5:8072352-8368160:-	ENSMUSG00000040537	Adam22	protein_coding	0.249984	0.824857	No	0.776279	0.290842	No	0.262894	0.629841	No	11.97	8.91	21.2	12.38
chr2:30416039-30447806:+	ENSMUSG00000039515	Ptpa	protein_coding	0.249974	0.374131	No	-0.107336	0.942179	No	0.184647	0.384869	No	2489.26	2084.06	1927.39	2375.57
chr2:156872457-156887192:-	ENSMUSG00000027636	Sla2	protein_coding	0.249877	0.804811	No	-0.319164	0.882992	No	-0.679395	0.0853004	No	25.73	20.52	14.55	9.73
chr5:143622447-143710250:+	ENSMUSG00000018001	Cyth3	protein_coding	0.249859	0.718994	No	-0.285361	0.84271	No	0.104717	0.817603	No	106.14	85.04	68.21	93.24
chr17:24848896-24850302:-	ENSMUSG00000045316	Fahd1	protein_coding	0.249691	0.790517	No	0.0513455	0.992782	No	-0.296736	0.523369	No	36.88	28.52	31.07	21.88
chr16:97791467-97851850:-	ENSMUSG00000014039	Prdm15	protein_coding	0.249399	0.755621	No	-0.0442036	0.993637	No	-0.242103	0.568303	No	379.3	301.6	274.46	244.1
chr17:46254165-46257316:+	ENSMUSG00000071073	Lrrc73	protein_coding	0.249349	0.819815	No	0.170714	0.966142	No	-0.0225587	0.976576	No	18	13.8	16.65	13.01
chr8:94179082-94180327:+	ENSMUSG00000031765	Mt1	protein_coding	0.24914	0.790557	No	0.396251	0.777515	No	0.545406	0.150303	No	40.76	30.52	47.51	54.97
chr7:116504369-116540584:+	ENSMUSG00000030659	Nucb2	protein_coding	0.248944	0.613029	No	-0.191474	0.904932	No	0.36277	0.163746	No	218.79	180.97	157.74	239.75
chr7:126776955-126780514:+	ENSMUSG00000042675	Ypel3	protein_coding	0.248831	0.650721	No	0.202295	0.902825	No	-0.186703	0.589831	No	466.28	388.37	448.94	336.35
chr7:83234541-83234875:+	ENSMUSG00000109335	Gm44845	processed_pseudogene	0.248664	0.826867	No	0.217077	0.950832	No	-0.00115738	0.999277	No	31.08	22.04	29	17.99
chr11:99144196-99155077:-	ENSMUSG00000037944	Ccr7	protein_coding	0.24861	0.539993	No	-0.11758	0.952412	No	-0.633638	0.0015215	No	377.45	311.77	281.23	193.42
chr6:30479053-30509783:-	ENSMUSG00000029782	Tmem209	protein_coding	0.248349	0.207184	No	-0.162831	0.773426	No	-0.133574	0.459761	No	620.13	519.57	460.81	471.07
chr17:6601671-6609774:+	ENSMUSG00000000579	Dynlt1c	protein_coding	0.248232	0.769383	No	0.527699	0.49519	No	-0.0918937	0.864819	No	57.85	48.01	76.08	43.63
chr17:34031812-34038393:+	ENSMUSG00000039656	Rxrb	protein_coding	0.248082	0.110873	No	0.202996	0.468803	No	0.00502996	0.984442	No	709.38	596.72	689.41	597.89
chr2:32271845-32272162:+	ENSMUSG00000066068	Gm13611	processed_pseudogene	0.247915	0.649228	No	0.321368	0.703099	No	0.032062	0.946387	No	887.23	734.86	948.84	726.87
chr13:52835119-52929681:-	ENSMUSG00000021460	Auh	protein_coding	0.247912	0.614687	No	0.364114	0.553088	No	-0.671974	0.00239722	No	2235.52	1871.06	2455.2	1107.36
chrX:101404384-101420849:-	ENSMUSG00000031310	Zmym3	protein_coding	0.247863	0.539209	No	0.119264	0.949076	No	-0.0230213	0.954219	No	502.26	419.83	457.45	409.93
chr8:24677225-24725852:-	ENSMUSG00000031553	Adam3	protein_coding	0.247783	0.689847	No	0.0723669	0.982424	No	0.0526134	0.911055	No	19.51	4.97	13.49	4.32
chr5:128984557-129008574:-	ENSMUSG00000029428	Stx2	protein_coding	0.247718	0.790413	No	-0.260817	0.919696	No	-0.176287	0.731068	No	58.24	45.41	36.17	38.01
chr11:103101682-103112200:+	ENSMUSG00000056938	Acbd4	protein_coding	0.247707	0.593625	No	0.0442156	0.988914	No	0.183984	0.548673	No	203.4	171.07	176.48	197.23
chr11:97745481-97766556:-	ENSMUSG00000018541	Cwc25	protein_coding	0.247551	0.26829	No	0.224238	0.586191	No	0.0968761	0.651922	No	337.22	282.46	333.12	303.64
chr7:19256929-19271817:-	ENSMUSG00000030403	Vasp	protein_coding	0.247394	0.0746228	No	0.102	0.868972	No	-0.118024	0.398787	No	1594.32	1337.37	1436.52	1230.6
chr7:29965218-29965565:-	ENSMUSG00000083669	Gm10169	processed_pseudogene	0.247278	0.480914	No	0.0309297	0.990957	No	0.033087	0.925703	No	569.28	472.46	482.73	483.03
chr9:108296853-108302302:+	ENSMUSG00000032607	Amt	protein_coding	0.247247	0.790517	No	0.388509	0.785944	No	0.0408847	0.950011	No	56.52	45.45	61.1	47.38
chr6:54177480-54177683:-	ENSMUSG00000080205	Gm15526	processed_pseudogene	0.247079	0.690622	No	-0.277568	0.83348	No	-0.0143482	0.979666	No	121.89	98.95	80.62	100.31
chr11:78188430-78192193:+	ENSMUSG00000002059	Rab34	protein_coding	0.247064	0.821766	No	0.291616	0.917077	No	-0.284036	0.589731	No	21.19	16.37	21.58	11.62
chr9:48985375-49042517:+	ENSMUSG00000032267	Usp28	protein_coding	0.246565	0.614008	No	0.0243961	0.995375	No	0.303058	0.266113	No	469.63	388.47	398.24	488.97
chr17:46667458-46674255:-	ENSMUSG00000023971	Rrp36	protein_coding	0.245979	0.546558	No	0.187705	0.873538	No	-0.044436	0.905769	No	199.6	165.37	188.79	161.1
chr10:31313383-31328204:+	ENSMUSG00000000295	Hddc2	protein_coding	0.245972	0.55507	No	0.22802	0.809363	No	-0.278702	0.273933	No	129.44	107.37	127.52	87.13
chr2:68210445-68472268:-	ENSMUSG00000027030	Stk39	protein_coding	0.245867	0.755621	No	0.219098	0.928221	No	-0.40629	0.260878	No	112.49	93.23	109.66	64.49
chr4:44300876-44364675:+	ENSMUSG00000035683	Melk	protein_coding	0.245792	0.65973	No	0.190436	0.920236	No	0.0278081	0.954219	No	526.8	438.2	496.66	449.21
chr1:195036826-195092249:-	ENSMUSG00000016493	Cd46	protein_coding	0.245778	0.801481	No	0.120895	0.979969	No	-0.217212	0.67228	No	53.83	42.33	47.24	32.86
chr4:141613376-141618633:-	ENSMUSG00000043085	Tmem82	protein_coding	0.245766	0.824032	No	0.330874	0.878734	No	0.386448	0.4173	No	18.72	14.66	21.18	21.37
chr13:100595957-100616971:-	ENSMUSG00000021636	Marveld2	protein_coding	0.245621	0.679781	No	-0.00409747	0.998946	No	0.505465	0.0602279	No	77.69	63.72	63.04	94.92
chr7:102014885-102018690:-	ENSMUSG00000070427	Il18bp	protein_coding	0.245615	0.796529	No	-0.01819	0.997077	No	0.204442	0.688034	No	82.18	66.99	64.08	76.2
chr12:69372150-69373783:+	ENSMUSG00000044147	Arf6	protein_coding	0.245431	0.00112916	No	0.0635908	0.882992	No	-0.18129	0.0122589	No	1965.32	1656.14	1731.3	1458.05
chr17:46243920-46248054:-	ENSMUSG00000067148	Polr1c	protein_coding	0.245406	0.207184	No	-0.060542	0.969478	No	-0.372139	0.00521568	No	815.69	685.91	655.53	523.75
chr4:132331919-132353605:-	ENSMUSG00000028896	Rcc1	protein_coding	0.245293	0.197985	No	0.0277225	0.988716	No	-0.0625277	0.763536	No	1130.1	953.21	972.15	907.79
chr7:27857527-27880825:+	ENSMUSG00000020420	Zfp607a	protein_coding	0.245108	0.627105	No	0.451298	0.343981	No	0.250149	0.397314	No	112.69	92.93	131.91	113.09
chr3:66907359-66907766:-	ENSMUSG00000103318	Gm38356	processed_pseudogene	0.245035	0.705661	No	0.124889	0.965945	No	-0.0876298	0.846387	No	225.7	184.84	207	170.43
chr17:57003405-57011288:-	ENSMUSG00000002658	Gtf2f1	protein_coding	0.244878	0.0727899	No	0.203822	0.383869	No	0.369097	0.000212951	No	866.27	728.68	842.15	944.28
chr11:4704678-4737669:+	ENSMUSG00000009076	Zmat5	protein_coding	0.244781	0.501656	No	0.330286	0.4724	No	0.180659	0.479114	No	161.18	134.75	171.74	152.25
chr19:29348599-29367390:-	ENSMUSG00000016495	Plgrkt	protein_coding	0.244642	0.394508	No	0.390571	0.183727	No	-0.0842472	0.750413	No	467.94	393.04	522.42	369.31
chr2:121453290-121458672:+	ENSMUSG00000027245	Hypk	protein_coding	0.244591	0.58424	No	-0.132494	0.944149	No	0.157062	0.611961	No	261.61	215.67	195.74	244.09
chrX:163935443-163958661:-	ENSMUSG00000031370	Zrsr2	protein_coding	0.244583	0.442197	No	0.250501	0.667313	No	0.159586	0.510211	No	360.35	300.88	362.14	339.3
chr18:42202350-42262122:-	ENSMUSG00000024493	Lars	protein_coding	0.244506	0.0955458	No	0.137341	0.754153	No	0.268248	0.0176111	No	1941.37	1632.31	1798.86	1973.28
chr4:149485229-149496668:+	ENSMUSG00000028990	Lzic	protein_coding	0.244378	0.446118	No	0.0126287	0.996092	No	-0.0861486	0.759924	No	470.38	389.73	397.14	367.36
chr13:49187485-49196244:+	ENSMUSG00000037966	Ninj1	protein_coding	0.24436	0.583326	No	0.15221	0.937231	No	0.464278	0.0366368	No	132.46	110.19	121.83	155.13
chr17:8384053-8384660:-	ENSMUSG00000116704	AC164431.1	processed_pseudogene	0.244315	0.829925	No	0.180931	0.96593	No	0.248406	0.652055	No	14.94	11.29	14.49	15.13
chr7:4481520-4501680:-	ENSMUSG00000019254	Ppp1r12c	protein_coding	0.244291	0.268484	No	0.210742	0.624511	No	0.0960366	0.647559	No	945.51	795.09	922.44	848.59
chr11:120458115-120464358:+	ENSMUSG00000049957	Ccdc137	protein_coding	0.244191	0.601402	No	0.0804095	0.979969	No	-0.309728	0.23916	No	375.62	313.17	329.96	245.37
chr14:12284173-12303231:+	ENSMUSG00000033111	3830406C13Rik	protein_coding	0.244147	0.471251	No	-0.0344414	0.988914	No	-0.310692	0.144964	No	261.84	218.02	213.48	173.4
chr16:43648867-43664146:-	ENSMUSG00000071552	Tigit	protein_coding	0.243941	0.649228	No	0.153428	0.942332	No	1.43559	9.26141e-13	Up	125.53	103.06	114.48	308.4
chr13:61687282-61687980:-	ENSMUSG00000114023	Gm6474	processed_pseudogene	0.24393	0.774537	No	0.172379	0.955648	No	0.0582029	0.919813	No	31.86	7.14	18.35	18.24
chr15:103503034-103530052:+	ENSMUSG00000022489	Pde1b	protein_coding	0.243686	0.692091	No	0.398234	0.581775	No	0.270162	0.418717	No	310.52	257.84	350.79	310.22
chr2:5870987-5895432:-	ENSMUSG00000025816	Sec61a2	protein_coding	0.243587	0.687624	No	0.130685	0.962069	No	-0.295415	0.364085	No	231.32	191.52	213.17	146.4
chr10:79860475-79874634:-	ENSMUSG00000035835	Plppr3	protein_coding	0.243526	0.794388	No	0.208008	0.944149	No	0.213517	0.664307	No	55.11	44.53	54.98	51.72
chr7:45522916-45526268:-	ENSMUSG00000040435	Ppp1r15a	protein_coding	0.243397	0.619684	No	0.185764	0.909841	No	0.314099	0.243814	No	358.38	296.92	342.28	369.3
chr19:4622591-4625641:-	ENSMUSG00000024889	Rce1	protein_coding	0.243368	0.46427	No	0.0793706	0.970138	No	0.153554	0.542005	No	230.26	190.62	204.19	215.26
chr5:34638536-34660148:-	ENSMUSG00000036693	Nop14	protein_coding	0.243268	0.141375	No	0.190673	0.564201	No	0.145937	0.329934	No	1009.87	848.96	971.8	941.08
chr8:85408759-85432833:-	ENSMUSG00000036934	4921524J17Rik	protein_coding	0.243141	0.641225	No	-0.0608166	0.98378	No	-0.0829229	0.831119	No	179.55	149.81	141.21	139.5
chr5:22724578-22726168:-	ENSMUSG00000104913	Gm6560	processed_pseudogene	0.243097	0.82087	No	0.157234	0.970138	No	0.0709718	0.915601	No	21.53	17.02	20.31	18.57
chr7:101317086-101346626:+	ENSMUSG00000030688	Stard10	protein_coding	0.243068	0.587485	No	0.115103	0.958868	No	0.491488	0.0242456	No	153.35	127.12	138.53	184.54
chr13:100108012-100114571:+	ENSMUSG00000021643	Serf1	protein_coding	0.242908	0.735533	No	0.208553	0.928221	No	0.988501	9.46071e-05	No	39.57	31.84	38.21	70.89
chr19:8735827-8740624:+	ENSMUSG00000042729	Wdr74	protein_coding	0.242738	0.393294	No	0.170727	0.838651	No	0.183288	0.38783	No	492.66	412.1	467.14	465.6
chr2:14995131-15055069:-	ENSMUSG00000026707	Nsun6	protein_coding	0.242676	0.782783	No	0.0757417	0.985264	No	0.192684	0.687777	No	91	73.23	76.67	84.87
chr17:35445856-35448926:+	ENSMUSG00000092278	Gm8752	processed_pseudogene	0.24257	0.77205	No	0.331991	0.816193	No	0.0864621	0.87042	No	25.43	3.14	31.41	7.97
chr10:69209762-69213098:-	ENSMUSG00000090622	A930033H14Rik	protein_coding	0.242555	0.809325	No	0.478689	0.680691	No	1.27185	5.11567e-05	Up	18.5	14.4	23.28	46.1
chr17:32815449-32830261:-	ENSMUSG00000095253	Zfp799	protein_coding	0.242503	0.802045	No	0.036435	0.995375	No	-0.0959809	0.870896	No	132.45	105.02	108.35	84.45
chr8:105348843-105369881:+	ENSMUSG00000014786	Slc9a5	protein_coding	0.242162	0.659622	No	0.458205	0.378868	No	0.189701	0.579215	No	108.87	90.39	127.74	103.8
chr2:106962527-106974424:-	ENSMUSG00000027122	Arl14ep	protein_coding	0.242125	0.310658	No	0.0473678	0.979969	No	-0.0400772	0.879424	No	584.01	491.01	503.86	475.56
chr15:50654752-50890463:-	ENSMUSG00000038679	Trps1	protein_coding	0.242029	0.794641	No	0.125116	0.979456	No	0.140086	0.79192	No	31.24	25.31	28.06	28.68
chr8:117661399-117673689:-	ENSMUSG00000034308	Sdr42e1	protein_coding	0.241997	0.772762	No	0.246986	0.913971	No	0.176522	0.70467	No	51.57	41.35	51.87	48.62
chr1:166379097-166393621:+	ENSMUSG00000026563	Tada1	protein_coding	0.241809	0.19158	No	-0.0826972	0.943575	No	-0.297517	0.0283868	No	568.23	478.95	450.77	386.68
chr5:100654723-100675140:-	ENSMUSG00000029319	Coq2	protein_coding	0.241725	0.429144	No	0.155313	0.879093	No	0.0789793	0.774068	No	351.35	294.53	327.96	308.42
chr2:91211572-91236982:-	ENSMUSG00000002109	Ddb2	protein_coding	0.241668	0.488407	No	0.294959	0.564057	No	-0.0717547	0.814285	No	278.95	232.87	290.66	219.11
chr13:54584185-54590090:-	ENSMUSG00000025869	Nop16	protein_coding	0.241611	0.29318	No	0.0396979	0.983486	No	-0.103779	0.629841	No	556.57	468.47	478.9	430.52
chr2:59564268-59564684:-	ENSMUSG00000081157	Gm13552	processed_pseudogene	0.241398	0.801653	No	0.217963	0.942332	No	-0.0520804	0.935137	No	65.85	52.29	63.54	47.45
chr15:76948506-76950979:+	ENSMUSG00000063236	1110038F14Rik	protein_coding	0.24138	0.448729	No	0.0753659	0.972388	No	-0.0371456	0.909385	No	218.72	183.73	192.35	178.73
chr10:43901807-43957201:+	ENSMUSG00000019864	Rtn4ip1	protein_coding	0.241375	0.441168	No	0.744199	0.00010144	No	0.30322	0.119277	No	356.85	299.15	512.98	372.08
chr2:101714285-101883027:-	ENSMUSG00000032841	Prr5l	protein_coding	0.241351	0.813569	No	0.305089	0.887501	No	-0.0865313	0.890186	No	12.74	8.88	15.97	6.55
chr9:37275835-37348432:-	ENSMUSG00000034303	Ccdc15	protein_coding	0.241263	0.689346	No	0.0626168	0.985122	No	0.204922	0.565726	No	105.23	87.16	92.4	102.59
chr16:13903161-13949619:+	ENSMUSG00000022679	Mpv17l	protein_coding	0.240921	0.813569	No	0.187805	0.957186	No	-0.101111	0.867659	No	31.86	25.59	31.35	23.61
chrX:36873900-36884222:+	ENSMUSG00000016308	Ube2a	protein_coding	0.240838	0.200492	No	0.0150357	0.995375	No	0.327094	0.0116838	No	462.32	389.62	392.45	489.85
chr14:76110891-76137379:+	ENSMUSG00000022009	Nufip1	protein_coding	0.240772	0.209053	No	0.100166	0.921087	No	-0.304442	0.0291014	No	406.47	342.69	367.85	274.97
chr16:96145419-96157852:+	ENSMUSG00000023147	Wrb	protein_coding	0.240432	0.587485	No	0.11042	0.961867	No	0.101286	0.764674	No	89.99	75.18	81.73	80.58
chr12:84100654-84111349:+	ENSMUSG00000043487	Acot6	protein_coding	0.240308	0.797402	No	-0.0955388	0.98135	No	-0.333637	0.453361	No	34.62	27.18	25.51	20.38
chr19:10941481-10949266:-	ENSMUSG00000024732	Ccdc86	protein_coding	0.240284	0.264665	No	0.164875	0.785944	No	0.00189181	0.995316	No	419.67	354.02	395.87	353.25
chr1:163384908-163403669:-	ENSMUSG00000040124	Gorab	protein_coding	0.240169	0.710003	No	0.1633	0.944149	No	0.433226	0.150012	No	76.56	63.21	72.01	87.8
chr16:8470788-8490684:+	ENSMUSG00000039345	Mettl22	protein_coding	0.240036	0.617364	No	0.0626975	0.983153	No	-0.0721414	0.852286	No	106.7	88.72	93.43	84.14
chr3:108591279-108645719:+	ENSMUSG00000040389	Wdr47	protein_coding	0.23997	0.788034	No	0.505733	0.566127	No	0.455057	0.226282	No	99.57	79.76	128.99	119.92
chr5:140620578-140649031:-	ENSMUSG00000036565	Ttyh3	protein_coding	0.239861	0.514124	No	-0.0724812	0.979206	No	-0.621727	0.00060419	No	1033.84	865.9	813.33	534.06
chr17:66111546-66120503:+	ENSMUSG00000024101	Washc1	protein_coding	0.239852	0.296432	No	-0.0227988	0.992164	No	-0.370304	0.0131521	No	601.4	505.72	498.06	383.84
chr17:36258873-36272247:-	ENSMUSG00000045409	Trim39	protein_coding	0.239675	0.594779	No	0.228577	0.819186	No	0.220173	0.426711	No	520.3	432.29	516	505.32
chr7:25757273-25788705:-	ENSMUSG00000002602	Axl	protein_coding	0.239626	0.808244	No	-0.0020428	0.999338	No	-0.144286	0.792951	No	161.81	142.43	141.09	122.53
chr2:69871198-69885615:-	ENSMUSG00000051730	Mettl5	protein_coding	0.239056	0.727696	No	0.0948468	0.979969	No	0.000568055	0.999277	No	121.97	102.42	110.81	100.84
chr13:21750194-21750505:-	ENSMUSG00000064288	Hist1h4k	protein_coding	0.239026	0.817504	No	0.308426	0.884648	No	0.429741	0.322291	No	38.05	28.92	41.43	45.59
chr6:114643097-114860614:+	ENSMUSG00000030314	Atg7	protein_coding	0.238867	0.718444	No	-0.283983	0.824114	No	-0.0788928	0.863137	No	341.47	291.07	231.53	269.95
chr11:99232761-99244085:-	ENSMUSG00000035849	Krt222	protein_coding	0.238834	0.781151	No	0.442432	0.651217	No	1.43957	1.28388e-07	Up	67.71	54.73	78.41	190.4
chr14:74754675-74947876:-	ENSMUSG00000068015	Lrch1	protein_coding	0.238696	0.837397	No	0.472755	0.74191	No	-0.26947	0.620028	No	421.28	262.66	556.64	185.55
chr5:31526995-31556932:+	ENSMUSG00000029141	Slc4a1ap	protein_coding	0.23867	0.323589	No	0.103994	0.937937	No	0.171997	0.363395	No	448.8	379.05	409.13	426.28
chr1:44086613-44102441:-	ENSMUSG00000026049	Tex30	protein_coding	0.23856	0.201118	No	-0.0616128	0.96593	No	0.113635	0.518982	No	553.39	467.4	446.04	504.74
chr9:86581371-86695953:-	ENSMUSG00000032418	Me1	protein_coding	0.238502	0.803298	No	0.0346775	0.995375	No	0.867214	0.0101721	No	6.41	4.92	5.92	33.53
chr6:136813654-136828233:-	ENSMUSG00000030216	Wbp11	protein_coding	0.238111	0.415542	No	-0.027688	0.990957	No	0.190961	0.366135	No	2067.23	1745.6	1695.02	1995.68
chr5:147016655-147076586:-	ENSMUSG00000016520	Lnx2	protein_coding	0.238067	0.565555	No	-0.0437032	0.987751	No	-0.122148	0.692282	No	435.6	364.23	346.22	331.71
chr8:71366848-71369732:+	ENSMUSG00000002395	Use1	protein_coding	0.238051	0.212962	No	0.270711	0.290842	No	-0.241473	0.0981906	No	419.65	354.91	428.71	297.77
chr18:70568189-70626131:+	ENSMUSG00000024513	Mbd2	protein_coding	0.237824	0.181857	No	0.0590373	0.96593	No	0.140495	0.372479	No	1160.7	979.58	1020.86	1076.82
chr6:29123576-29165006:-	ENSMUSG00000029701	Rbm28	protein_coding	0.237775	0.117925	No	0.206741	0.420479	No	0.120619	0.409249	No	949.14	801.93	926.26	870.38
chr13:50133670-50134510:-	ENSMUSG00000113921	Gm48054	processed_pseudogene	0.23754	0.781151	No	0.334048	0.816264	No	0.0501739	0.931267	No	69.18	57.86	74.41	60.58
chr5:121856366-122050102:-	ENSMUSG00000042589	Cux2	protein_coding	0.237401	0.838379	No	-0.0297089	0.996092	No	0.216678	0.705024	No	17.79	14.29	13.01	19.12
chr15:76721465-76723845:-	ENSMUSG00000116138	C030006K11Rik	protein_coding	0.2374	0.781151	No	0.359594	0.785944	No	0.00276433	0.997366	No	95.95	75.79	105.06	77.78
chrX:166499812-166518567:-	ENSMUSG00000051224	Tceanc	protein_coding	0.237286	0.783343	No	0.0593486	0.988914	No	0.16057	0.738389	No	100.8	80.82	84.51	95.11
chr3:54692807-54728766:+	ENSMUSG00000027751	Supt20	protein_coding	0.236773	0.111619	No	0.160178	0.648997	No	-0.0873232	0.582901	No	1155.14	974.62	1093.29	917.71
chr6:71880638-71908750:-	ENSMUSG00000063884	Ptcd3	protein_coding	0.236625	0.569682	No	0.108541	0.958409	No	0.042834	0.908131	No	1056.16	881.17	961.47	907.74
chr14:55745693-55755500:+	ENSMUSG00000019297	Nop9	protein_coding	0.236489	0.26364	No	0.0346587	0.98378	No	0.191515	0.240832	No	794.49	670.16	688.92	766.52
chr8:120080890-120101482:-	ENSMUSG00000031823	Zdhhc7	protein_coding	0.236388	0.665566	No	-0.261021	0.812102	No	0.0627027	0.879547	No	416.3	339.88	282.33	359.7
chr13:80883384-80896042:+	ENSMUSG00000074794	Arrdc3	protein_coding	0.236313	0.689409	No	-0.079231	0.979969	No	0.692066	0.00423322	No	182.59	151.32	143.77	261.23
chr8:11727721-11835219:+	ENSMUSG00000031511	Arhgef7	protein_coding	0.236297	0.511534	No	-0.0132096	0.996092	No	0.156541	0.543107	No	591.36	494.75	492.52	553.78
chr12:69182834-69197104:-	ENSMUSG00000113149	Gm49383	protein_coding	0.23624	0.597618	No	0.0977326	0.967149	No	-0.0120758	0.978716	No	337.48	279.71	300.63	279.25
chr8:85299632-85308278:+	ENSMUSG00000031697	Orc6	protein_coding	0.236178	0.169243	No	0.0471689	0.978674	No	0.126272	0.423239	No	685.12	578.06	597.66	632.78
chr14:44988195-45003820:+	ENSMUSG00000037759	Ptger2	protein_coding	0.236134	0.833604	No	-0.109998	0.980206	No	0.555557	0.190634	No	13.49	10.47	7.88	18.76
chr3:129982759-130061553:-	ENSMUSG00000001052	Sec24b	protein_coding	0.236134	0.482959	No	-0.142689	0.918278	No	-0.212957	0.347547	No	1137.72	944.54	858.42	810
chr7:15288251-15289190:-	ENSMUSG00000098404	Mrip-ps	unprocessed_pseudogene	0.236046	0.773369	No	-0.28098	0.873389	No	0.176736	0.69855	No	63.37	53.07	41.18	61.66
chr2:131322088-131322366:-	ENSMUSG00000082044	Snrpert	processed_pseudogene	0.236029	0.827888	No	-0.00500457	0.998946	No	0.0346529	0.961134	No	37.15	31.15	30.48	31.59
chr5:110103975-110108197:-	ENSMUSG00000033434	Gtpbp6	protein_coding	0.235977	0.660314	No	0.233257	0.851259	No	0.169688	0.619016	No	172.84	142.5	173.52	164.09
chr11:101082565-101086619:+	ENSMUSG00000001755	Coasy	protein_coding	0.235809	0.323068	No	0.330571	0.227423	No	0.413697	0.00397336	No	280.42	237.21	300.41	319.5
chr7:78783119-78792989:+	ENSMUSG00000030611	Mrps11	protein_coding	0.235766	0.481741	No	0.114637	0.943575	No	0.111789	0.677409	No	216.46	182.36	198.27	195.35
chr14:55540266-55551242:+	ENSMUSG00000040618	Pck2	protein_coding	0.235661	0.42498	No	0.389233	0.184157	No	0.434785	0.00885716	No	1131.97	950.48	1266.2	1307.65
chr9:100982032-101034898:-	ENSMUSG00000032527	Pccb	protein_coding	0.23557	0.693641	No	0.397216	0.566127	No	0.128998	0.742039	No	210.14	175.37	237.15	191.14
chr15:97964200-97970275:+	ENSMUSG00000052369	Tmem106c	protein_coding	0.235365	0.714686	No	0.0806784	0.979969	No	0.10894	0.795452	No	167.26	134.97	148.03	151.2
chr12:69310522-69357165:-	ENSMUSG00000020982	Nemf	protein_coding	0.235323	0.133368	No	0.0369936	0.979969	No	0.169707	0.204714	No	1717.34	1452.43	1491.93	1635.97
chr11:101155907-101161787:+	ENSMUSG00000045007	Tubg2	protein_coding	0.235319	0.840801	No	-0.135792	0.979969	No	0.0971609	0.882215	No	18.99	14.58	11.29	14.94
chr19:6080762-6084944:-	ENSMUSG00000024792	Zfpl1	protein_coding	0.235311	0.539639	No	0.22734	0.785944	No	0.405175	0.0442022	No	174.41	146.67	173.64	197.8
chr7:13003898-13010034:-	ENSMUSG00000049600	Zbtb45	protein_coding	0.235214	0.670394	No	-0.266325	0.80665	No	0.188741	0.57462	No	193.13	160.65	129.73	186.02
chr17:12118704-12219645:+	ENSMUSG00000023827	Agpat4	protein_coding	0.235191	0.52066	No	0.0246454	0.994427	No	0.284409	0.190395	No	223.22	187.07	191.27	230.71
chr7:127342795-127345589:-	ENSMUSG00000047371	Zfp768	protein_coding	0.235021	0.756874	No	0.226287	0.919704	No	0.537287	0.0802327	No	48.54	40.44	49.09	61.53
chr18:82593593-82692883:-	ENSMUSG00000041258	Zfp236	protein_coding	0.234851	0.837623	No	0.341384	0.873389	No	0.178216	0.760224	No	635.39	506.03	731.64	537.09
chr13:100124852-100137690:+	ENSMUSG00000021645	Smn1	protein_coding	0.234726	0.481741	No	0.120376	0.939113	No	-0.118905	0.650946	No	442.09	372.6	405.02	341.94
chr2:132816141-132844197:+	ENSMUSG00000027353	Mcm8	protein_coding	0.234559	0.385809	No	0.129268	0.914454	No	0.100866	0.670311	No	301.82	254.41	277.85	273.25
chr5:123728426-123749414:-	ENSMUSG00000029422	Rsrc2	protein_coding	0.234558	0.178965	No	0.113551	0.871302	No	0.208378	0.126041	No	1307.02	1105.63	1195.67	1282.34
chr19:12798606-12833807:+	ENSMUSG00000024696	Lpxn	protein_coding	0.234533	0.03444	No	-0.276397	0.0390965	No	-0.99779	4.58592e-36	No	2674.08	2266.75	1858.95	1122.61
chr11:60864452-60879272:-	ENSMUSG00000043284	Tmem11	protein_coding	0.234473	0.397693	No	0.12689	0.920236	No	0.0232634	0.940337	No	235.88	199.63	218.05	202.99
chrMT:7013-7696:+	ENSMUSG00000064354	mt-Co2	protein_coding	0.234456	0.322506	No	0.24464	0.505239	No	0.000250122	0.999408	No	32200.8	27283.7	32655.1	27177.9
chr11:109425946-109452813:+	ENSMUSG00000020610	Amz2	protein_coding	0.234385	0.684662	No	0.359233	0.622522	No	1.27808	9.39716e-10	Up	88.77	73.61	97.24	197.91
chr3:105678270-105687574:-	ENSMUSG00000027905	Ddx20	protein_coding	0.234366	0.162423	No	0.0754973	0.943575	No	0.180967	0.190384	No	615.09	519.97	548.96	592.92
chr15:102150526-102163469:+	ENSMUSG00000023045	Soat2	protein_coding	0.234334	0.790517	No	0.469712	0.606293	No	0.416047	0.270203	No	39.85	32.36	48.48	45.55
chr16:11803721-11909445:-	ENSMUSG00000065979	Cpped1	protein_coding	0.234308	0.597618	No	-0.00817056	0.997332	No	0.39733	0.0794263	No	164.55	137.56	137.06	183.68
chr10:121365090-121397249:+	ENSMUSG00000034707	Gns	protein_coding	0.234299	0.290262	No	-0.139079	0.852566	No	-1.11298	1.62434e-19	Down	1707.24	1448.56	1308.2	649.58
chr8:124722139-124734123:+	ENSMUSG00000031982	Arv1	protein_coding	0.234089	0.671704	No	0.0311485	0.994427	No	-0.190267	0.584402	No	77.89	65.39	66.72	56.32
chr2:30286397-30344266:+	ENSMUSG00000052533	Nup188	protein_coding	0.233837	0.534487	No	-0.259643	0.687679	No	-0.353623	0.0873768	No	1472.86	1240.63	1008.61	948.76
chr5:143249697-143270022:-	ENSMUSG00000046658	Zfp316	protein_coding	0.233821	0.719907	No	0.246133	0.871596	No	0.1532	0.703549	No	72.41	60.5	74.02	67.89
chr5:24393663-24410054:+	ENSMUSG00000028973	Abcb8	protein_coding	0.233758	0.435425	No	0.286617	0.492133	No	-0.222015	0.284039	No	393.92	332.44	409.74	281.77
chr16:4639989-4707695:+	ENSMUSG00000004069	Dnaja3	protein_coding	0.233757	0.230399	No	0.0780692	0.94725	No	0.296845	0.02711	No	645.23	544.62	576	672.84
chr1:86344719-86359400:-	ENSMUSG00000026234	Ncl	protein_coding	0.233717	0.30151	No	0.0364685	0.98378	No	-0.0786381	0.71923	No	19955.8	16861.4	17350.4	15965.6
chr10:127041414-127046365:+	ENSMUSG00000006732	Mettl1	protein_coding	0.23363	0.454458	No	0.192213	0.80573	No	0.502654	0.00243776	No	370.79	309.73	359.85	448.98
chr6:127446840-127494261:+	ENSMUSG00000037997	Parp11	protein_coding	0.233628	0.579549	No	-0.0567634	0.983153	No	-0.511746	0.0130524	No	571.23	479.53	450.56	321.46
chr14:27114899-27403911:+	ENSMUSG00000021895	Arhgef3	protein_coding	0.233538	0.5704	No	0.0527339	0.98378	No	-0.657933	0.000948009	No	221.31	186.53	192.02	113.44
chr15:76452989-76477277:-	ENSMUSG00000022557	Bop1	protein_coding	0.233536	0.127863	No	0.0829915	0.928221	No	0.209503	0.0862584	No	1191.65	1011.73	1072.46	1168.78
chr14:16238652-16249808:-	ENSMUSG00000021786	Oxsm	protein_coding	0.23342	0.707266	No	-0.152781	0.946975	No	-0.0139485	0.979666	No	126.41	104.13	91.65	103.43
chr19:41582370-41586536:+	ENSMUSG00000090673	Gm340	protein_coding	0.233278	0.677274	No	-0.0757031	0.979969	No	0.439838	0.0925891	No	145.34	119.68	113.3	166.7
chr9:19804906-19817626:+	ENSMUSG00000095448	Olfr859	protein_coding	0.233237	0.842664	No	0.291486	0.920236	No	-0.140901	0.81769	No	17.88	13.58	17.67	11.45
chr13:58668624-58668839:-	ENSMUSG00000114380	Gm47942	processed_pseudogene	0.233235	0.792996	No	0.151395	0.96593	No	0.289814	0.497612	No	46.88	38.48	43.73	49.92
chr9:106281061-106350521:+	ENSMUSG00000023345	Poc1a	protein_coding	0.233023	0.557406	No	0.193222	0.852566	No	0.645177	0.000428341	No	217.33	183.75	211.21	295.97
chr17:46630631-46645144:-	ENSMUSG00000003546	Klc4	protein_coding	0.232969	0.653701	No	0.198992	0.891078	No	-0.0389063	0.929294	No	80.41	67.19	77.78	64.93
chr14:46832125-46854193:+	ENSMUSG00000055128	Cgrrf1	protein_coding	0.232854	0.618397	No	0.149775	0.937937	No	0.6893	0.000663948	No	130.9	109.83	120.66	184.32
chr5:138622859-138652414:+	ENSMUSG00000056014	A430033K04Rik	protein_coding	0.232703	0.554116	No	-0.0633413	0.979969	No	-0.119251	0.691428	No	145.13	121.87	116.83	112.04
chr13:98723403-98815449:-	ENSMUSG00000041685	Fcho2	protein_coding	0.232601	0.570744	No	-0.03071	0.992782	No	-0.0793143	0.808394	No	405.74	344.74	334.89	323.13
chr7:19577287-19580656:+	ENSMUSG00000011267	Zfp296	protein_coding	0.232509	0.494817	No	0.0870541	0.96593	No	-0.100448	0.719002	No	262.95	221.44	236.21	206.28
chr8:119434124-119446256:+	ENSMUSG00000074063	Osgin1	protein_coding	0.232495	0.844952	No	-0.050692	0.994427	No	0.0120397	0.988102	No	20.43	16.74	15.61	17
chr2:153241533-153270247:+	ENSMUSG00000046020	Pofut1	protein_coding	0.232309	0.322506	No	-0.109113	0.9254	No	-0.474728	0.000697904	No	1394.83	1179.01	1090.01	833.18
chr8:106009621-106011882:-	ENSMUSG00000045538	Ddx28	protein_coding	0.232195	0.57462	No	0.0310738	0.992782	No	0.0658299	0.847688	No	162.92	138.19	141.14	144.27
chr5:34633642-34637212:-	ENSMUSG00000001082	Mfsd10	protein_coding	0.232163	0.654107	No	0.216865	0.86246	No	0.220112	0.464889	No	623.82	503.92	618.71	616.93
chr10:88746607-88826804:-	ENSMUSG00000004356	Utp20	protein_coding	0.232159	0.156409	No	0.198415	0.49519	No	-0.131702	0.377985	No	1647.8	1395.07	1601.02	1271.1
chr10:67886103-67912662:-	ENSMUSG00000037855	Zfp365	protein_coding	0.231983	0.845734	No	0.0425667	0.995375	No	0.00858494	0.991238	No	115.36	74.3	71.54	80.78
chr1:90203980-90216751:+	ENSMUSG00000044337	Ackr3	protein_coding	0.231979	0.838931	No	0.0510044	0.994427	No	0.154949	0.792791	No	61.78	53.57	57.86	59.78
chr7:99920254-99980448:-	ENSMUSG00000058761	Rnf169	protein_coding	0.231848	0.305552	No	0.176815	0.754153	No	-0.00870731	0.976652	No	670.86	565.13	645.33	564.03
chr11:79932321-79962390:-	ENSMUSG00000035575	Utp6	protein_coding	0.231825	0.19563	No	0.0123828	0.995375	No	-0.00599112	0.982399	No	1100.89	930.79	940.07	926.34
chr15:85859745-85876573:+	ENSMUSG00000022385	Gtse1	protein_coding	0.231662	0.645909	No	0.0984433	0.970138	No	0.291078	0.284411	No	862.25	732.16	780.07	912.7
chr4:148039077-148059551:+	ENSMUSG00000029009	Mthfr	protein_coding	0.231635	0.233018	No	0.23897	0.418526	No	0.248605	0.0765659	No	448.14	379.14	449.88	452.63
chr15:76296601-76328015:-	ENSMUSG00000022562	Oplah	protein_coding	0.231543	0.846772	No	0.557707	0.617824	No	0.419292	0.38207	No	11.83	7.69	17.82	15.39
chr6:4893352-4893778:-	ENSMUSG00000083041	Gmfg-ps	processed_pseudogene	0.231421	0.839139	No	0.67108	0.42122	No	-0.0189955	0.981101	No	58.65	40.22	89.37	45.45
chr12:110889264-110972394:+	ENSMUSG00000021275	Tecpr2	protein_coding	0.23133	0.704012	No	0.14675	0.950254	No	0.272594	0.396329	No	252.24	213.6	234.41	264.19
chr2:155517948-155585724:+	ENSMUSG00000027605	Acss2	protein_coding	0.23131	0.599182	No	0.131568	0.943617	No	0.0241042	0.953409	No	236.96	200.51	221.91	204.59
chr6:108140120-108140509:-	ENSMUSG00000091845	Rpl36-ps12	processed_pseudogene	0.231244	0.80268	No	-0.0708966	0.987675	No	-0.0866371	0.880117	No	44.16	35.45	32.23	33.38
chr3:129824912-129831396:-	ENSMUSG00000028010	Gar1	protein_coding	0.230789	0.382989	No	0.0383219	0.984925	No	-0.280491	0.109116	No	484.32	409.79	419.11	334.65
chr14:31088132-31128956:-	ENSMUSG00000058351	Smim4	protein_coding	0.230655	0.761502	No	0.404235	0.653212	No	0.171815	0.68835	No	53.3	43.48	60.6	50.77
chr14:32180162-32201898:-	ENSMUSG00000013701	Timm23	protein_coding	0.230634	0.708297	No	0.239731	0.864857	No	0.372041	0.209072	No	709.4	593.88	715.19	774.57
chr5:21424958-21482124:+	ENSMUSG00000047221	Fam185a	protein_coding	0.230546	0.60883	No	-0.196868	0.873389	No	0.233828	0.383353	No	189.63	159.6	137.28	189.97
chr17:32321425-32350581:-	ENSMUSG00000002625	Akap8l	protein_coding	0.230498	0.429505	No	0.246377	0.610891	No	-0.108262	0.658217	No	531.77	450.26	539.98	414.27
chr6:148047259-148182758:+	ENSMUSG00000030303	Far2	protein_coding	0.230469	0.821687	No	-0.0276992	0.996092	No	0.0271953	0.967843	No	75.28	61.2	58.81	59.31
chr4:117888643-117892032:-	ENSMUSG00000028540	Dph2	protein_coding	0.230265	0.562351	No	0.265123	0.693087	No	-0.188555	0.472032	No	242.31	203.44	247.87	177.27
chr15:86214459-86498503:+	ENSMUSG00000051864	Tbc1d22a	protein_coding	0.230243	0.561789	No	0.0737908	0.979456	No	0.0712692	0.824523	No	365.04	307.04	322.96	321.02
chr11:115182832-115187859:-	ENSMUSG00000015542	Nat9	protein_coding	0.230216	0.776085	No	0.32437	0.811504	No	0.358078	0.324213	No	81.75	66.58	86.16	90.82
chr5:110076136-110094420:-	ENSMUSG00000109771	Gm35315	protein_coding	0.230207	0.711476	No	-0.157175	0.944149	No	-0.397046	0.188912	No	107.81	89.04	79.66	66.12
chr3:36007244-36053547:-	ENSMUSG00000047696	Ccdc144b	protein_coding	0.230175	0.847387	No	-0.0703708	0.988914	No	-0.0139949	0.986451	No	16.25	12.35	10.75	12.29
chr18:67665511-67724595:-	ENSMUSG00000024539	Ptpn2	protein_coding	0.230124	0.219648	No	0.082571	0.942179	No	-0.0856122	0.649575	No	607.21	513.28	545.36	484.04
chr17:36226023-36226271:+	ENSMUSG00000101932	Gm10074	processed_pseudogene	0.229992	0.746946	No	0.0197969	0.996092	No	0.0764563	0.872547	No	82.81	67.47	70.24	73.65
chr11:97853826-97884154:-	ENSMUSG00000070336	Fbxo47	protein_coding	0.229814	0.847225	No	0.146005	0.978674	No	-0.108763	0.866824	No	16.23	11.67	15.24	10.56
chr12:98628157-98669815:+	ENSMUSG00000021007	Spata7	protein_coding	0.229707	0.750234	No	-0.192172	0.939113	No	-0.335513	0.348781	No	57.73	48.42	41.37	36.81
chr5:76974683-76999937:+	ENSMUSG00000036323	Srp72	protein_coding	0.229653	0.112442	No	0.176268	0.53039	No	0.510076	1.14009e-07	No	3388.84	2881.56	3262.94	4123.44
chr4:43957401-43979118:+	ENSMUSG00000028480	Glipr2	protein_coding	0.229455	0.196715	No	0.0367479	0.980206	No	0.00949506	0.968655	No	692.65	588.4	604.49	592.98
chr2:102811141-102901665:-	ENSMUSG00000005087	Cd44	protein_coding	0.229373	0.561931	No	-0.163377	0.899871	No	-0.136785	0.627985	No	10311	8704.16	7683.38	7893.75
chr7:133709333-133721145:+	ENSMUSG00000030983	Bccip	protein_coding	0.22902	0.531715	No	0.118526	0.942332	No	-0.0456708	0.890626	No	815.03	688.21	748.7	659.13
chr4:45550017-45550499:+	ENSMUSG00000081559	Gm12411	processed_pseudogene	0.229014	0.848147	No	0.521661	0.675298	No	0.161321	0.78859	No	230.86	148.51	347.82	184.53
chr2:180070588-180085902:+	ENSMUSG00000039069	Mtg2	protein_coding	0.228942	0.518233	No	0.123323	0.939113	No	-0.116332	0.674833	No	180.21	151.78	166.92	139.78
chr16:50191844-50432390:-	ENSMUSG00000022641	Bbx	protein_coding	0.22893	0.313149	No	-0.0487998	0.979969	No	0.154206	0.398804	No	997.71	846.92	821.73	951.06
chr1:24615706-24616197:-	ENSMUSG00000101249	Gm29216	unprocessed_pseudogene	0.228921	0.513346	No	0.308543	0.481104	No	0.0461681	0.883756	No	33410.4	27924.8	35302.4	28936.4
chr3:107741048-107760469:-	ENSMUSG00000014599	Csf1	protein_coding	0.228905	0.60883	No	-0.512021	0.148366	No	-1.30667	2.22904e-12	Down	608.74	512.06	340.7	189.03
chr19:43752996-43768638:+	ENSMUSG00000025193	Cutc	protein_coding	0.228905	0.708382	No	0.131745	0.960098	No	-0.122255	0.759924	No	88.61	74.12	82.67	67.91
chr2:118745758-118748810:+	ENSMUSG00000074918	Inafm2	protein_coding	0.228844	0.461854	No	-0.0723671	0.974483	No	-0.105402	0.687085	No	176.77	149.1	142.1	138.42
chr10:128209908-128211807:-	ENSMUSG00000051346	Spryd4	protein_coding	0.228726	0.63021	No	0.145349	0.939113	No	0.0864593	0.80603	No	148.25	126.24	140.87	132.95
chr1:163929100-163955126:+	ENSMUSG00000026584	Scyl3	protein_coding	0.228427	0.447954	No	0.0382875	0.986211	No	-0.119673	0.620542	No	609.84	516.47	529.96	471.53
chr5:121397936-121444378:+	ENSMUSG00000042719	Naa25	protein_coding	0.228261	0.271445	No	-0.00156504	0.998946	No	0.174222	0.286544	No	1548.44	1312.27	1304.79	1486.03
chr4:100567108-100568048:-	ENSMUSG00000081553	Ccdc50-ps	processed_pseudogene	0.228042	0.732103	No	0.200563	0.920936	No	0.219173	0.546081	No	97.59	81.78	94.46	96.48
chr4:141444654-141467930:+	ENSMUSG00000006215	Zbtb17	protein_coding	0.228028	0.501345	No	0.385984	0.247013	No	-0.202874	0.370996	No	412.45	347.94	464.84	301.69
chr17:28351515-28365182:-	ENSMUSG00000037446	Tulp1	protein_coding	0.227835	0.826872	No	0.495636	0.645772	No	0.494618	0.222713	No	27.58	22.94	37.02	35.63
chr15:99295087-99317018:+	ENSMUSG00000023007	Prpf40b	protein_coding	0.227462	0.781151	No	0.0382575	0.994427	No	-0.159219	0.72743	No	98.15	81.36	82.73	70.21
chr11:60699723-60714186:+	ENSMUSG00000020536	Llgl1	protein_coding	0.227426	0.289536	No	0.0313072	0.986211	No	-0.446676	0.000904548	No	458.2	389.84	398.02	282.49
chr4:128930233-128962442:-	ENSMUSG00000028789	Azin2	protein_coding	0.227385	0.669791	No	-0.220123	0.869223	No	-1.00922	4.71692e-06	Down	167.58	141.18	118.6	62.7
chr9:50603910-50605320:+	ENSMUSG00000039016	Timm8b	protein_coding	0.22723	0.336262	No	0.0312944	0.988479	No	0.423042	0.00239344	No	274.34	232.85	238.14	313.9
chr14:79459937-79481520:-	ENSMUSG00000022023	Wbp4	protein_coding	0.227062	0.272688	No	0.203185	0.598339	No	-0.0158428	0.952522	No	576.51	490.55	567.29	481.42
chr7:109703690-109712189:+	ENSMUSG00000031023	Akip1	protein_coding	0.227002	0.611505	No	-0.0952785	0.968968	No	0.0673681	0.848349	No	171.08	144.34	134.28	151.81
chr7:46820864-46821417:-	ENSMUSG00000087298	Gm9392	processed_pseudogene	0.226961	0.793704	No	0.0822216	0.983756	No	0.0125909	0.985029	No	17.97	6.36	7.58	10.62
chr7:100082111-100121565:-	ENSMUSG00000030726	Pold3	protein_coding	0.226842	0.315945	No	0.190783	0.697868	No	0.226106	0.163964	No	828.5	705.02	811.17	831.67
chr11:116470845-116494202:-	ENSMUSG00000015869	Prpsap1	protein_coding	0.226776	0.139151	No	0.0365421	0.979969	No	0.199251	0.104216	No	557.92	475.63	486.08	546.79
chr12:113014508-113074401:+	ENSMUSG00000021143	Pacs2	protein_coding	0.226546	0.246915	No	0.128881	0.852566	No	-0.254216	0.0768042	No	342.39	290.11	319.89	242.93
chr16:4750348-4790292:-	ENSMUSG00000004071	Cdip1	protein_coding	0.226544	0.645754	No	-0.0311701	0.994427	No	0.141308	0.663065	No	447.87	375.45	360.75	416.25
chr5:3890581-3893933:-	ENSMUSG00000040429	Mterf1a	protein_coding	0.226522	0.676804	No	0.245661	0.829071	No	-0.390775	0.156756	No	85.99	73.17	88.43	53.91
chr11:101260567-101277409:+	ENSMUSG00000035112	Wnk4	protein_coding	0.226465	0.810317	No	0.122576	0.979456	No	0.250499	0.589731	No	10.04	6.52	10.1	9.84
chrX:95935335-95956962:-	ENSMUSG00000057421	Las1l	protein_coding	0.226417	0.164351	No	0.0457149	0.97826	No	0.181344	0.17103	No	693.49	590.84	610.57	670.87
chr8:119602170-119602625:-	ENSMUSG00000081378	Rps13-ps4	processed_pseudogene	0.226284	0.838448	No	0.123927	0.979969	No	-0.203869	0.70846	No	22.3	8.68	21.68	10.62
chr7:126695401-126699798:+	ENSMUSG00000047721	Bola2	protein_coding	0.226058	0.560202	No	0.301076	0.56944	No	-0.00930969	0.982399	No	285.87	240.84	301.26	238.6
chr16:11046904-11048290:+	ENSMUSG00000116274	AC164093.3	processed_pseudogene	0.225892	0.826867	No	-0.137032	0.978192	No	-0.694636	0.0634282	No	36.77	30.33	26.86	15.31
chr5:67306955-67358443:+	ENSMUSG00000029221	Slc30a9	protein_coding	0.225839	0.273233	No	0.0237918	0.989758	No	0.397706	0.00185614	No	672.74	569.12	581.15	757.81
chr15:100761747-100823968:+	ENSMUSG00000023032	Slc4a8	protein_coding	0.22579	0.775045	No	-0.187532	0.941222	No	-0.554557	0.0756436	No	172.96	146.32	126.69	93.03
chr4:117674681-117682273:-	ENSMUSG00000009640	Dmap1	protein_coding	0.225708	0.456879	No	0.102622	0.944149	No	-0.091183	0.728653	No	213.82	181.44	195.76	168.51
chr7:118509659-118533356:-	ENSMUSG00000030652	Coq7	protein_coding	0.225641	0.726779	No	0.00699694	0.997991	No	0.219755	0.53268	No	119.3	97.89	98.92	117.85
chr1:164275585-164287847:+	ENSMUSG00000026578	Ccdc181	protein_coding	0.225488	0.727066	No	0.162985	0.943575	No	0.172204	0.648289	No	71.26	59.93	68	68.54
chrX:66778442-66778852:-	ENSMUSG00000081603	Gm14681	processed_pseudogene	0.225472	0.438428	No	-0.00402554	0.998273	No	-0.222724	0.253326	No	1852.17	1578.91	1571.98	1334.92
chr17:25233331-25240124:-	ENSMUSG00000035521	Gnptg	protein_coding	0.225447	0.405494	No	0.158354	0.848216	No	0.113325	0.619779	No	204.63	174.58	195.64	188.38
chr4:155740641-155761093:-	ENSMUSG00000029036	Atad3a	protein_coding	0.225421	0.357348	No	0.121155	0.909389	No	-0.241444	0.152701	No	998.33	844.66	927.56	711.73
chr17:34039437-34066685:+	ENSMUSG00000024330	Col11a2	protein_coding	0.225337	0.84361	No	-0.0680571	0.988914	No	0.207835	0.706345	No	132.84	101.96	90.75	123.52
chr1:42851233-42905683:+	ENSMUSG00000060679	Mrps9	protein_coding	0.225225	0.423031	No	0.245489	0.583796	No	0.059681	0.819443	No	536.51	454.68	542.33	472.66
chr17:29614790-29641664:+	ENSMUSG00000090083	Rnf8	protein_coding	0.225149	0.718765	No	-0.060937	0.985264	No	-0.0486103	0.917698	No	176.16	145.23	139.84	139.21
chr17:25838457-25844851:-	ENSMUSG00000025733	Rhot2	protein_coding	0.225149	0.232782	No	0.0615577	0.965782	No	0.114053	0.50611	No	578.4	493.36	515.17	534.25
chr9:48450400-48450783:+	ENSMUSG00000063543	Gm5616	processed_pseudogene	0.22513	0.473253	No	0.0742684	0.970138	No	0.0528599	0.856448	No	216.2	183.31	193.49	188.68
chr12:105616136-105685211:-	ENSMUSG00000041341	Atg2b	protein_coding	0.225114	0.0485562	No	0.0531011	0.952899	No	0.181743	0.0664016	No	1529.38	1304.86	1354.08	1483.76
chr6:65671590-65712326:+	ENSMUSG00000049001	Ndnf	protein_coding	0.225086	0.8374	No	-0.405001	0.797721	No	-0.00691586	0.993132	No	21.63	12.42	6.56	12.92
chr2:69647171-69667571:+	ENSMUSG00000063145	Bbs5	protein_coding	0.225074	0.836611	No	-0.109798	0.979969	No	-0.200834	0.712304	No	33.61	27.37	24.12	22.14
chr15:79141009-79151774:+	ENSMUSG00000033020	Polr2f	protein_coding	0.225065	0.622792	No	0.095386	0.969232	No	-0.089507	0.79088	No	361.52	300.82	323.22	284.16
chr11:60454591-60468754:+	ENSMUSG00000020537	Drg2	protein_coding	0.225059	0.178591	No	0.173764	0.620144	No	0.25429	0.0367109	No	650.85	554.42	625.35	663.79
chr4:101895964-101896982:-	ENSMUSG00000084208	Gm12792	processed_pseudogene	0.224955	0.728098	No	0.229902	0.879654	No	0.0463179	0.924073	No	75.83	63.84	76.44	66.03
chr6:115544664-115578628:+	ENSMUSG00000042389	Tsen2	protein_coding	0.22491	0.813569	No	0.114933	0.979969	No	0.0613092	0.919871	No	122.36	96.75	105.74	104.47
chrX:157566119-157568985:-	ENSMUSG00000091736	Yy2	protein_coding	0.224907	0.663178	No	-0.123304	0.958743	No	-0.520483	0.0339078	No	105.38	88.6	80.82	58.78
chr18:74939322-74961263:-	ENSMUSG00000053846	Lipg	protein_coding	0.224875	0.496472	No	0.181131	0.837227	No	0.526136	0.00150212	No	248.12	207.58	238.81	309.31
chr8:106572966-106573461:-	ENSMUSG00000060019	Gm10073	protein_coding	0.224861	0.839398	No	0.150008	0.973349	No	0.0200324	0.979216	No	30.62	24.84	27.39	24.98
chr10:81135220-81152995:+	ENSMUSG00000035011	Zbtb7a	protein_coding	0.224402	0.152129	No	-0.0157226	0.994427	No	-0.012704	0.954635	No	1323.86	1132.35	1121.1	1123.19
chr8:4166567-4211257:+	ENSMUSG00000011832	Evi5l	protein_coding	0.224352	0.781151	No	0.12568	0.970138	No	0.378295	0.286888	No	140.2	116.17	125.21	154.32
chr15:103661886-103661982:-	ENSMUSG00000115053	Gm49275	unprocessed_pseudogene	0.224115	0.837397	No	0.240316	0.939113	No	-0.00892384	0.990664	No	21.57	16.97	21.95	17.29
chr19:16956118-17223932:+	ENSMUSG00000039126	Prune2	protein_coding	0.224026	0.652515	No	0.31234	0.653724	No	0.0222436	0.958823	No	153.64	129.99	166.05	133.07
chr12:55489410-55492647:-	ENSMUSG00000021025	Nfkbia	protein_coding	0.224022	0.0918061	No	0.0636768	0.944082	No	-0.256639	0.0125678	No	1690.48	1441.95	1510.38	1203.08
chr7:102083116-102096396:+	ENSMUSG00000100254	Trpc2	protein_coding	0.223967	0.856062	No	-0.0986898	0.98378	No	0.20042	0.730316	No	22.78	15.89	12.14	21.32
chr13:34034526-34035036:+	ENSMUSG00000091462	Gm17084	processed_pseudogene	0.223863	0.827888	No	0.104148	0.980206	No	0.437389	0.291881	No	26	20.89	21.99	30.67
chr7:80094846-80115392:-	ENSMUSG00000030541	Idh2	protein_coding	0.223775	0.530078	No	0.171957	0.864857	No	0.7652	2.44225e-06	No	419.8	355.71	400.07	623.29
chr19:41862852-41896153:-	ENSMUSG00000035049	Rrp12	protein_coding	0.223597	0.3309	No	-0.0232728	0.990957	No	-0.305651	0.0426224	No	794.03	679.02	664.89	541.11
chr11:48289984-48290313:-	ENSMUSG00000081952	Gm12178	processed_pseudogene	0.223347	0.784496	No	0.50955	0.468803	No	0.682679	0.0215235	No	48.01	39.38	61.17	68.15
chr9:56089962-56128888:+	ENSMUSG00000032322	Pstpip1	protein_coding	0.223289	0.473911	No	-0.0493509	0.980206	No	-0.481672	0.00442154	No	393.69	336.72	323.34	236.46
chr7:119895861-119956963:+	ENSMUSG00000030922	Lyrm1	protein_coding	0.22322	0.813094	No	0.255015	0.918278	No	0.0284537	0.963258	No	31.23	26.11	32.33	26.74
chr7:100545751-100608301:-	ENSMUSG00000030706	Mrpl48	protein_coding	0.223184	0.377009	No	0.0809757	0.958181	No	0.0721328	0.760224	No	305.8	260.18	274.72	274.36
chr13:34006966-34008331:-	ENSMUSG00000090628	Gm17083	processed_pseudogene	0.22313	0.853629	No	-0.0369132	0.995375	No	0.220037	0.697589	No	17.23	12.96	12.61	16.08
chr7:79391929-79450264:+	ENSMUSG00000039187	Fanci	protein_coding	0.222993	0.47484	No	0.213858	0.739642	No	0.224986	0.263069	No	448.04	383.54	448.05	448.9
chr18:82523544-82524021:-	ENSMUSG00000061684	Rpl21-ps8	processed_pseudogene	0.22297	0.603233	No	0.175302	0.887542	No	-0.0533735	0.879533	No	807.13	676.73	775.79	659.11
chr2:129100995-129126594:+	ENSMUSG00000027395	Polr1b	protein_coding	0.222858	0.145995	No	0.0596954	0.958743	No	-0.391053	0.000209691	No	880.2	751.06	782.85	570.41
chr18:67390717-67402748:+	ENSMUSG00000001473	Tubb6	protein_coding	0.222834	0.702903	No	0.338505	0.667968	No	0.722232	0.00178256	No	283.51	238.44	313.21	411.95
chr3:55112108-55137322:+	ENSMUSG00000036580	Spg20	protein_coding	0.222666	0.781151	No	0.0882127	0.979969	No	-0.0570789	0.915124	No	308.72	250.42	272	235.93
chr9:56950878-56983206:+	ENSMUSG00000055334	Snupn	protein_coding	0.2226	0.706792	No	0.144922	0.947615	No	0.257093	0.414214	No	93.07	78.23	85.65	95.6
chr19:31984654-32061469:-	ENSMUSG00000024887	Asah2	protein_coding	0.222545	0.666748	No	0.000590378	0.999832	No	-0.441042	0.0767845	No	163.77	138.65	139.97	99.05
chr9:118837613-118837955:-	ENSMUSG00000066270	Gm10157	processed_pseudogene	0.222513	0.652531	No	-0.111395	0.962356	No	0.119514	0.720685	No	363.55	305.84	280.15	337.17
chr8:79639618-79677724:+	ENSMUSG00000036990	Otud4	protein_coding	0.222007	0.47903	No	-0.235049	0.66989	No	-0.0965319	0.706047	No	2468.51	2068.96	1763.31	1946.67
chr8:71476019-71485963:-	ENSMUSG00000034863	Ano8	protein_coding	0.221953	0.670374	No	0.239357	0.824833	No	-0.163958	0.622077	No	114.3	96.65	116.4	84.65
chr12:112720455-112746592:+	ENSMUSG00000072825	Cep170b	protein_coding	0.221812	0.734265	No	-0.448206	0.466476	No	-0.42203	0.1461	No	470.73	410.11	286.4	292.01
chr10:121739937-121752878:+	ENSMUSG00000053684	BC048403	protein_coding	0.22165	0.711715	No	-0.0288089	0.995375	No	-0.336324	0.25813	No	166.29	140.59	137.27	107.09
chr7:52755465-52755728:+	ENSMUSG00000074092	Gm6181	processed_pseudogene	0.22147	0.849747	No	0.138006	0.979456	No	-0.211729	0.70467	No	30.96	24.35	29.58	20.15
chrX:37091678-37110322:-	ENSMUSG00000036572	Upf3b	protein_coding	0.221316	0.273981	No	0.0969557	0.928221	No	0.0209982	0.932334	No	699.36	597.22	639.81	604.97
chr11:97362551-97398542:+	ENSMUSG00000038485	Socs7	protein_coding	0.221254	0.426342	No	-0.157349	0.850148	No	0.280044	0.104216	No	511.71	434	388.89	534.66
chr1:36068400-36106446:+	ENSMUSG00000045216	Hs6st1	protein_coding	0.221207	0.384548	No	-0.136842	0.878734	No	0.0171309	0.954219	No	385.97	328.09	299.15	334.27
chr8:84246238-84249719:-	ENSMUSG00000019362	D8Ertd738e	protein_coding	0.221152	0.535847	No	0.189142	0.829071	No	0.290838	0.155166	No	676.57	566.11	659.16	706.71
chr2:30807826-30823033:+	ENSMUSG00000026857	Ntmt1	protein_coding	0.220981	0.674236	No	0.445893	0.341148	No	0.128449	0.710125	No	131	108.64	155.51	120.72
chr3:91071662-91075195:+	ENSMUSG00000086377	4930529C04Rik	processed_pseudogene	0.220962	0.807933	No	0.707537	0.210206	No	0.607894	0.0712301	No	32.37	26.72	49.33	44.99
chr11:5827860-5838016:-	ENSMUSG00000020474	Polm	protein_coding	0.220909	0.654724	No	0.418887	0.365149	No	0.393145	0.0978693	No	325.56	276.99	380.01	370.94
chr17:18151887-18188886:+	ENSMUSG00000091350	Vmn2r92	protein_coding	0.220672	0.820629	No	0.12623	0.978785	No	0.0727177	0.90331	No	42.39	34.37	37.33	37.27
chr6:3498382-3603531:+	ENSMUSG00000001376	Vps50	protein_coding	0.220597	0.53271	No	-0.166206	0.872377	No	0.158893	0.513458	No	469.88	398.03	353.43	445.95
chr1:24614885-24615565:-	ENSMUSG00000102070	Gm28661	unprocessed_pseudogene	0.220429	0.853846	No	0.323309	0.883732	No	0.2137	0.703549	No	4812.01	3515.19	5759.28	5005.71
chr19:46312087-46327156:-	ENSMUSG00000037126	Psd	protein_coding	0.22042	0.507623	No	-0.154197	0.883013	No	-0.639906	0.00011136	No	351.83	300.43	268.48	186.44
chr5:143909964-143933968:+	ENSMUSG00000079109	Pms2	protein_coding	0.220257	0.610718	No	0.238882	0.7765	No	0.352261	0.115287	No	416.06	351.12	414.09	458.78
chr10:128011776-128012132:+	ENSMUSG00000112909	Gm10120	processed_pseudogene	0.220166	0.454851	No	0.112511	0.939113	No	0.346099	0.0408882	No	223.17	190.22	205.34	243.4
chr7:105634203-105640416:-	ENSMUSG00000030881	Arfip2	protein_coding	0.220079	0.701848	No	0.381342	0.548933	No	0.583509	0.0145143	No	471.96	400.1	521.95	625.02
chr19:38788128-38819237:-	ENSMUSG00000024999	Noc3l	protein_coding	0.220024	0.326444	No	-0.09972	0.934717	No	-0.0558413	0.805542	No	618.12	520.87	491.14	506.88
chr13:67362113-67375810:-	ENSMUSG00000078995	Zfp456	protein_coding	0.220012	0.78802	No	0.274347	0.869223	No	-0.430598	0.209959	No	177.06	145.29	183.92	100.39
chr14:18204054-18239127:-	ENSMUSG00000021775	Nr1d2	protein_coding	0.21996	0.80053	No	-0.0962774	0.979969	No	0.171865	0.714478	No	72.1	59.57	54.88	69.08
chr14:19563800-19585135:-	ENSMUSG00000093979	Gm2237	protein_coding	0.219955	0.856195	No	0.423371	0.797263	No	0.390613	0.414671	No	23.69	20.01	32.55	31.71
chr10:75401115-75441679:+	ENSMUSG00000033427	Upb1	protein_coding	0.21992	0.856062	No	0.220112	0.94631	No	0.0591558	0.932334	No	19.85	16.88	21.62	17.89
chr2:59160850-59355208:+	ENSMUSG00000026991	Pkp4	protein_coding	0.219901	0.787433	No	-0.0225887	0.996092	No	0.077232	0.879533	No	183.8	152.79	145.37	164.86
chr5:146231230-146302874:+	ENSMUSG00000029635	Cdk8	protein_coding	0.21983	0.32521	No	-0.0837013	0.945238	No	0.0266481	0.917698	No	941.51	801.31	757.12	820.03
chrX:47900345-47900827:+	ENSMUSG00000068014	Gm14648	processed_pseudogene	0.219829	0.85079	No	-0.00932063	0.998273	No	0.000399417	0.999582	No	27.9	13.86	15.98	16.1
chr11:115799183-115813639:-	ENSMUSG00000034471	Caskin2	protein_coding	0.219824	0.738242	No	0.023585	0.996025	No	0.10298	0.803145	No	266	229.47	229.4	245.06
chr2:144368996-144373721:+	ENSMUSG00000098387	Pet117	protein_coding	0.219578	0.821295	No	0.350676	0.818561	No	0.347824	0.409249	No	11.77	2.65	19.75	18.62
chr9:36708482-36727065:-	ENSMUSG00000032113	Chek1	protein_coding	0.219459	0.557353	No	-0.150793	0.911447	No	-0.154523	0.546486	No	509.4	433.23	384.58	385.48
chr3:135584655-135691547:-	ENSMUSG00000028163	Nfkb1	protein_coding	0.219312	0.153741	No	-0.12549	0.796964	No	-0.662717	5.05623e-12	No	11204.2	9583.77	8759.53	5979.43
chr17:35379617-35385290:+	ENSMUSG00000035929	H2-Q4	protein_coding	0.219241	0.30702	No	0.218828	0.536262	No	0.143273	0.410819	No	4977.19	4228.22	4977.38	4692.88
chr17:14945009-14961273:-	ENSMUSG00000023883	Phf10	protein_coding	0.219139	0.362274	No	0.139459	0.857296	No	0.37303	0.00924251	No	1319.9	1127.45	1244.35	1466.94
chr16:34690616-34725202:+	ENSMUSG00000022833	Ccdc14	protein_coding	0.219108	0.553043	No	-0.101939	0.956889	No	-0.376237	0.0627324	No	196.91	168.49	155.53	127.8
chr15:77940522-77956722:-	ENSMUSG00000016552	Foxred2	protein_coding	0.219075	0.195332	No	0.0833569	0.937602	No	-0.0487087	0.799237	No	431.74	370.34	392.72	357.73
chr9:119937606-119967793:+	ENSMUSG00000032514	Ttc21a	protein_coding	0.219035	0.764593	No	-0.583105	0.287154	No	-1.44435	1.96716e-08	Down	127.68	106.28	67.93	32.29
chr1:118321839-118333822:+	ENSMUSG00000026377	Nifk	protein_coding	0.218927	0.444759	No	0.113719	0.933564	No	0.368859	0.0239307	No	795.34	681.55	735.76	893.04
chr5:25759997-25850688:+	ENSMUSG00000056367	Actr3b	protein_coding	0.218889	0.78467	No	-0.238851	0.909293	No	-0.812479	0.00497562	No	165.74	139.7	111.97	69.27
chr7:25317164-25365917:+	ENSMUSG00000045039	Megf8	protein_coding	0.21872	0.833604	No	0.00324869	0.998946	No	0.40046	0.347729	No	48.79	39.07	37.86	58.98
chr10:67979570-68059740:+	ENSMUSG00000037846	Rtkn2	protein_coding	0.218608	0.844892	No	-0.116119	0.979969	No	-0.0637921	0.924149	No	22.99	18.77	16.51	17.39
chr7:45140684-45154584:-	ENSMUSG00000007833	Aldh16a1	protein_coding	0.218388	0.740975	No	0.095428	0.979516	No	-0.0605882	0.894929	No	462.75	388.26	398.18	366.06
chr4:84104895-84105902:+	ENSMUSG00000083044	Gm12416	processed_pseudogene	0.218299	0.859107	No	0.359229	0.85851	No	0.658394	0.111446	No	13.83	11.7	18.47	26.22
chr4:137862237-137965229:+	ENSMUSG00000057530	Ece1	protein_coding	0.218293	0.833604	No	-0.0830269	0.984925	No	-0.115763	0.83834	No	411.45	300.13	248.98	213.35
chr19:46304737-46312090:+	ENSMUSG00000025225	Nfkb2	protein_coding	0.218138	0.436962	No	-0.00993028	0.996813	No	-0.4802	0.00152813	No	2587.27	2213.14	2196.19	1555.64
chr10:105763189-105841380:-	ENSMUSG00000036009	Mettl25	protein_coding	0.21803	0.725477	No	0.3761	0.596359	No	0.112793	0.776929	No	78.67	66.22	88.77	72.73
chr19:4156713-4163354:-	ENSMUSG00000024830	Rps6kb2	protein_coding	0.217809	0.698674	No	0.128816	0.955976	No	0.239743	0.427506	No	398.64	337.65	373.29	396.31
chr10:22113050-22149270:-	ENSMUSG00000097327	E030030I06Rik	protein_coding	0.217786	0.822622	No	0.0957025	0.980206	No	0.112909	0.834747	No	100.95	82.11	87.05	93.47
chr6:75296118-75298059:-	ENSMUSG00000107951	Gm6210	processed_pseudogene	0.217771	0.820629	No	0.181849	0.955034	No	0.131262	0.802175	No	38.15	31.74	35.39	35.65
chr8:33386325-33417467:+	ENSMUSG00000049184	Purg	protein_coding	0.217716	0.826867	No	0.00349947	0.998946	No	-0.105592	0.85085	No	39.16	32.64	32.09	29.49
chr7:19394437-19404104:-	ENSMUSG00000040714	Klc3	protein_coding	0.217695	0.813094	No	0.0521536	0.990957	No	-0.109547	0.837901	No	34.06	28.87	30.34	26.19
chr4:40970906-41025993:+	ENSMUSG00000028423	Nfx1	protein_coding	0.217602	0.00556606	No	-0.0710143	0.850298	No	-0.161304	0.0290514	No	2224.02	1911.12	1818.24	1706.55
chr11:77470485-77489678:-	ENSMUSG00000037907	Ankrd13b	protein_coding	0.217536	0.766719	No	0.122791	0.969478	No	0.113102	0.796203	No	85.4	72.75	80.21	79.42
chr11:3125904-3131004:+	ENSMUSG00000082286	Pisd-ps1	transcribed_unprocessed_pseudogene	0.217444	0.787367	No	0.272826	0.864895	No	-0.425101	0.211344	No	294.23	245.01	310.53	163.8
chr9:108565537-108567434:-	ENSMUSG00000070283	Ndufaf3	protein_coding	0.217414	0.698832	No	0.316273	0.691823	No	0.243474	0.415458	No	83.64	70.86	90.43	84.77
chr4:106316213-106441322:+	ENSMUSG00000028514	Usp24	protein_coding	0.217355	0.594585	No	-0.00127881	0.999338	No	-0.0726517	0.817953	No	2459.65	2090.81	2077.11	1946.63
chr2:3328949-3332643:-	ENSMUSG00000049950	Rpp38	protein_coding	0.217197	0.714237	No	0.0847366	0.979969	No	-0.18962	0.590068	No	84.11	70.76	75.58	60.66
chrX:7657260-7668186:+	ENSMUSG00000031145	Prickle3	protein_coding	0.217106	0.760824	No	0.262151	0.852566	No	-0.347076	0.291737	No	148.37	124.35	153.08	90.69
chrX:48695004-48710723:+	ENSMUSG00000031107	Rbmx2	protein_coding	0.217093	0.508468	No	0.0442779	0.98378	No	0.025879	0.936785	No	184.44	158.25	162.74	161.1
chr1:179744894-179803680:-	ENSMUSG00000026491	Ahctf1	protein_coding	0.217071	0.252338	No	0.029508	0.985675	No	0.0348597	0.871933	No	2536.93	2176.91	2227.93	2240.73
chr12:81497941-81532911:-	ENSMUSG00000090935	Synj2bp	protein_coding	0.216984	0.626945	No	-0.00253303	0.998946	No	0.226507	0.38214	No	473.12	404.29	400.22	475.86
chr4:140700541-140723220:+	ENSMUSG00000040945	Rcc2	protein_coding	0.216875	0.206353	No	0.00382901	0.997871	No	-0.154411	0.277957	No	4806.02	4130.57	4131.26	3702.49
chr12:59095799-59191583:+	ENSMUSG00000021000	Mia2	protein_coding	0.216832	0.669791	No	-0.000425786	0.999832	No	0.195042	0.513829	No	1621.33	1383.05	1380.82	1596
chr1:118627945-118685168:+	ENSMUSG00000026380	Tfcp2l1	protein_coding	0.216761	0.861098	No	0.33658	0.878734	No	0.863736	0.0247448	No	9.45	6.2	11.22	20.8
chr8:69832491-69872292:+	ENSMUSG00000031860	Pbx4	protein_coding	0.21652	0.858267	No	0.399227	0.818205	No	0.140599	0.815618	No	24.95	19.52	31.31	23.49
chrX:66649318-66661393:+	ENSMUSG00000036790	Slitrk2	protein_coding	0.216502	0.861098	No	0.436189	0.785944	No	0.0232842	0.976265	No	13.96	10.54	16.68	11.04
chr2:177903340-177925613:-	ENSMUSG00000074529	Zfp972	protein_coding	0.216474	0.794641	No	-0.0162928	0.997077	No	-0.0707404	0.894666	No	14.04	6.32	8.14	4.3
chr4:116720948-116805956:+	ENSMUSG00000033985	Tesk2	protein_coding	0.216379	0.774537	No	-0.216767	0.920236	No	-0.0224786	0.966893	No	134.01	113.13	94.51	108.74
chr13:35893472-35906359:-	ENSMUSG00000021418	Rpp40	protein_coding	0.216379	0.804134	No	-0.0282905	0.996092	No	-0.362884	0.34997	No	151.26	122.78	118.59	90.38
chr8:83389867-83428552:+	ENSMUSG00000002190	Clgn	protein_coding	0.216215	0.859107	No	0.315547	0.895608	No	-0.18009	0.758533	No	23.04	18.94	27.02	14.87
chr11:116142285-116168166:-	ENSMUSG00000020776	Fbf1	protein_coding	0.216195	0.768251	No	0.21386	0.919088	No	0.0659294	0.892204	No	177.37	148.55	174.05	158.53
chr15:78934933-78943638:+	ENSMUSG00000033099	Nol12	protein_coding	0.21619	0.431052	No	0.273211	0.458089	No	0.286231	0.0899701	No	305.68	261.52	318.2	319.79
chr4:24898083-24905001:+	ENSMUSG00000028261	Ndufaf4	protein_coding	0.216135	0.438714	No	0.121925	0.920241	No	-0.105962	0.649375	No	318.62	273.39	296.35	252.33
chr10:50183039-50184149:-	ENSMUSG00000112049	Gm48269	processed_pseudogene	0.216132	0.793704	No	0.056919	0.988914	No	-0.555238	0.0928516	No	73.94	63.15	65.2	37.79
chr9:64137144-64173104:-	ENSMUSG00000032400	Zwilch	protein_coding	0.216054	0.275731	No	-0.0733505	0.953555	No	-0.140831	0.39408	No	693.94	596.25	563.86	537.26
chr10:75831114-75837424:-	ENSMUSG00000033318	Gstt2	protein_coding	0.216023	0.394967	No	0.167033	0.800217	No	-0.488972	0.000512352	No	2357.23	2006.97	2270.31	1405.46
chr5:100679484-100719716:-	ENSMUSG00000035273	Hpse	protein_coding	0.215993	0.445905	No	-0.0790699	0.963221	No	-0.364381	0.0268691	No	556.19	474.47	447.94	364.84
chr5:97082329-97111596:-	ENSMUSG00000055725	Paqr3	protein_coding	0.215986	0.856195	No	0.135913	0.979612	No	0.271807	0.603935	No	43.35	30.01	38.49	47.31
chr11:68503019-68552698:+	ENSMUSG00000046207	Pik3r6	protein_coding	0.215975	0.80053	No	0.45976	0.589417	No	-0.305277	0.441413	No	96.72	81.6	120.05	59
chr4:15265831-15286753:+	ENSMUSG00000043252	Tmem64	protein_coding	0.215972	0.51603	No	-0.374438	0.265825	No	-0.139506	0.565322	No	380.87	323.53	248.25	294.04
chr1:75168646-75171629:+	ENSMUSG00000026197	Zfand2b	protein_coding	0.21592	0.648319	No	0.137433	0.940557	No	0.00692994	0.987999	No	201.8	170.7	189.49	170.89
chr3:116581093-116614587:-	ENSMUSG00000033439	Trmt13	protein_coding	0.215671	0.663665	No	0.262805	0.76009	No	-0.0475129	0.905102	No	211.19	179.69	220.68	172.67
chr9:15306214-15316991:+	ENSMUSG00000031939	Taf1d	protein_coding	0.215637	0.423031	No	0.158422	0.834733	No	0.250855	0.147147	No	2133.39	1810.13	2050.34	2183.17
chr14:75760117-75787037:-	ENSMUSG00000022003	Slc25a30	protein_coding	0.215584	0.735568	No	0.22468	0.878734	No	-0.0542145	0.905769	No	193.75	162.25	189.83	154.49
chr7:19606217-19629438:-	ENSMUSG00000002983	Relb	protein_coding	0.215403	0.253416	No	0.0708265	0.953771	No	-0.119683	0.473995	No	578.9	497.1	522.03	454.58
chr1:91494647-91529307:+	ENSMUSG00000034292	Traf3ip1	protein_coding	0.215387	0.583809	No	-0.0627098	0.979969	No	-0.0601635	0.85427	No	186.4	159.52	152.17	151.32
chr3:137867675-137916557:+	ENSMUSG00000074212	Dnajb14	protein_coding	0.215372	0.756874	No	0.130187	0.963221	No	0.0598978	0.899328	No	191.89	162.19	174.98	167.2
chr5:145280500-145291278:+	ENSMUSG00000070420	Zscan25	protein_coding	0.215359	0.568682	No	0.160126	0.892558	No	0.123122	0.651122	No	141.25	120.95	136.22	132.24
chr8:111710474-111743809:-	ENSMUSG00000031955	Bcar1	protein_coding	0.215329	0.849421	No	-0.0490147	0.994427	No	0.22098	0.67574	No	24.78	19.58	18.17	23.95
chr5:121525038-121545905:-	ENSMUSG00000029454	Mapkapk5	protein_coding	0.215322	0.314211	No	0.157789	0.785944	No	0.197689	0.203805	No	405.86	348.05	390.28	400.87
chr1:37871738-37876228:+	ENSMUSG00000037216	Lipt1	protein_coding	0.215276	0.792996	No	-0.300111	0.848216	No	-0.0882886	0.86169	No	50.21	40.12	32.51	38.81
chr1:173673675-173698395:+	ENSMUSG00000066677	Ifi208	protein_coding	0.21524	0.86118	No	0.149353	0.978192	No	-0.320098	0.537544	No	14.83	11.88	14.21	6.76
chr19:5422805-5424979:-	ENSMUSG00000024914	Drap1	protein_coding	0.215235	0.45289	No	0.132214	0.903478	No	-0.0982106	0.681003	No	486.56	416.84	459.2	386.85
chr15:79028450-79030504:+	ENSMUSG00000096210	H1f0	protein_coding	0.215173	0.4417	No	0.394617	0.124716	No	1.83195	2.64412e-46	Up	747.15	640.47	845.9	2408
chr7:140036391-140040602:+	ENSMUSG00000025470	Zfp511	protein_coding	0.215141	0.535559	No	0.264258	0.607289	No	-0.120015	0.644916	No	224.08	191.7	232.32	175.49
chr8:95446096-95490039:-	ENSMUSG00000046707	Csnk2a2	protein_coding	0.215095	0.206613	No	0.0153658	0.994427	No	-0.0573743	0.755222	No	1054.61	906.11	915.57	869.59
chr1:150100031-150108227:+	ENSMUSG00000032487	Ptgs2	protein_coding	0.214995	0.856147	No	0.0974823	0.983486	No	-0.124156	0.834975	No	11.83	7.67	8.95	3.43
chr2:103721256-103761270:-	ENSMUSG00000027185	Nat10	protein_coding	0.214766	0.150056	No	0.0762232	0.93485	No	-0.018193	0.928804	No	1053.5	905.86	956.79	894.26
chr8:70868227-70873935:-	ENSMUSG00000007721	Ccdc124	protein_coding	0.214739	0.525098	No	0.221774	0.72896	No	0.174459	0.436762	No	363.47	309.98	361.71	352.04
chr10:60712072-60752794:-	ENSMUSG00000020100	Slc29a3	protein_coding	0.214617	0.530708	No	0.0316471	0.988914	No	0.210027	0.330131	No	674.47	569.93	590.89	668.42
chr19:38055025-38074425:+	ENSMUSG00000024989	Cep55	protein_coding	0.214474	0.323935	No	0.0359441	0.983756	No	0.268914	0.0618607	No	817.66	705	724.68	855.89
chr15:78399556-78405907:-	ENSMUSG00000044986	Tst	protein_coding	0.214458	0.844892	No	0.198938	0.952412	No	0.396084	0.365852	No	24.66	20.33	23.69	29.43
chr8:25785288-25803975:+	ENSMUSG00000037296	Lsm1	protein_coding	0.214308	0.530973	No	0.0171597	0.995375	No	0.17479	0.444308	No	225.4	193.42	194.43	219.01
chrMT:14145-15288:+	ENSMUSG00000064370	mt-Cytb	protein_coding	0.214308	0.564892	No	0.231169	0.737384	No	-0.0193384	0.956586	No	33520.7	28250.3	33862.7	28131.2
chr9:20345136-20385177:-	ENSMUSG00000045519	Zfp560	protein_coding	0.214288	0.813094	No	0.104552	0.979969	No	0.0538268	0.927277	No	67.65	56.09	61.13	55.73
chr2:119547697-119587027:+	ENSMUSG00000014077	Chp1	protein_coding	0.214214	0.305186	No	-0.207949	0.574684	No	-0.157458	0.341149	No	1315.57	1124.96	971.53	1004.85
chr1:143777272-143807466:+	ENSMUSG00000018189	Uchl5	protein_coding	0.21421	0.547162	No	0.0304464	0.99004	No	0.121565	0.639594	No	805.89	682.07	698.85	747.73
chr8:20262613-20297432:-	ENSMUSG00000071796	6820431F20Rik	transcribed_unprocessed_pseudogene	0.213735	0.224281	No	0.0860397	0.930505	No	-0.0470113	0.806796	No	2733.46	2352.2	2492.84	2271.45
chr4:91805547-91806555:-	ENSMUSG00000100863	Gm12669	processed_pseudogene	0.213676	0.655125	No	0.0702398	0.979969	No	0.110856	0.734332	No	274.18	234.04	248.27	254.5
chr7:100159277-100161365:+	ENSMUSG00000030725	Lipt2	protein_coding	0.21361	0.847913	No	-0.205423	0.949809	No	-0.556083	0.167804	No	35.61	29.27	22.91	16.04
chr7:43579610-43593235:+	ENSMUSG00000030469	Zfp719	protein_coding	0.213519	0.826872	No	-0.00984202	0.997871	No	0.474742	0.209174	No	136.83	115.71	116.23	179.44
chr2:165490110-165493324:-	ENSMUSG00000039725	Trp53rka	protein_coding	0.213472	0.557329	No	0.212102	0.785944	No	-0.175096	0.473641	No	172.11	147.26	171.39	128.97
chr6:71812997-71826969:-	ENSMUSG00000052962	Mrpl35	protein_coding	0.213412	0.571781	No	0.00346184	0.998605	No	0.105796	0.706551	No	416.64	358.61	359.46	384.38
chr10:80172944-80175146:+	ENSMUSG00000035595	1600002K03Rik	protein_coding	0.213383	0.734107	No	0.156757	0.943575	No	0.216899	0.519251	No	106.58	89.78	100.39	104.85
chr13:19357676-19395795:-	ENSMUSG00000003062	Stard3nl	protein_coding	0.213234	0.675067	No	0.182653	0.903526	No	0.646489	0.00195591	No	206.23	175.33	201.3	285.09
chr4:155601416-155623340:+	ENSMUSG00000042202	Slc35e2	protein_coding	0.213213	0.594071	No	-0.0987779	0.960098	No	0.26	0.249471	No	625.06	530.41	496.13	649.03
chr2:24949792-24962075:+	ENSMUSG00000026974	Zmynd19	protein_coding	0.213185	0.316286	No	0.0081801	0.996968	No	0.0859995	0.663767	No	601.82	517.01	517.75	548.48
chr3:103914120-103966636:+	ENSMUSG00000044098	Rsbn1	protein_coding	0.213165	0.356981	No	0.0498697	0.979969	No	0.240732	0.121249	No	880.8	754.43	783.79	898.14
chr15:94522688-94543547:-	ENSMUSG00000033356	Pus7l	protein_coding	0.213081	0.785421	No	-0.0778592	0.983367	No	-0.559829	0.0652506	No	183.74	152.44	145.86	97.52
chr2:174415804-174427502:+	ENSMUSG00000016253	Nelfcd	protein_coding	0.212992	0.48215	No	0.0716864	0.970138	No	-0.219176	0.261864	No	615.48	531.89	556.79	453.42
chr15:34238028-34284302:+	ENSMUSG00000022257	Laptm4b	protein_coding	0.212919	0.863024	No	0.137691	0.979612	No	-0.0119944	0.988102	No	55.44	40.61	45.28	43.71
chrMT:5328-6872:+	ENSMUSG00000064351	mt-Co1	protein_coding	0.212866	0.600404	No	0.215252	0.800217	No	-0.000767004	0.999277	No	138017	116974	138034	117484
chr14:7817957-7951588:+	ENSMUSG00000025278	Flnb	protein_coding	0.212556	0.799564	No	-0.177476	0.945046	No	0.555114	0.0830164	No	1429.48	1198.59	1022.87	1697.7
chr15:74702301-74709535:-	ENSMUSG00000046380	Jrk	protein_coding	0.212485	0.689346	No	-0.0510589	0.986211	No	-0.00898446	0.985575	No	91.07	77.42	74.21	76.55
chr8:22462614-22476882:-	ENSMUSG00000031534	Smim19	protein_coding	0.212461	0.778308	No	0.202073	0.928221	No	0.0993428	0.825894	No	59.38	50	56.94	53.29
chr14:21845855-21848977:-	ENSMUSG00000021773	Comtd1	protein_coding	0.212446	0.738769	No	-0.0876378	0.979969	No	-0.141555	0.715141	No	78.25	66.48	62.03	59.38
chrMT:8607-9390:+	ENSMUSG00000064358	mt-Co3	protein_coding	0.212321	0.41618	No	0.134505	0.878111	No	0.0128724	0.964065	No	33579.5	28816.2	31689.2	29121.4
chr4:123127115-123139951:-	ENSMUSG00000028651	Ppie	protein_coding	0.212279	0.453363	No	0.013056	0.996092	No	-0.0388554	0.89025	No	366.64	312.76	316.3	304.51
chr4:46155347-46196311:-	ENSMUSG00000028329	Xpa	protein_coding	0.212188	0.826385	No	0.0595065	0.988914	No	-0.284262	0.516369	No	133.33	111	113.96	84.55
chr9:39746249-39751493:+	ENSMUSG00000055820	Olfr967	protein_coding	0.212145	0.86118	No	0.069256	0.988914	No	-0.350111	0.481838	No	20.07	15.85	17.84	10.22
chr4:87769925-88033364:-	ENSMUSG00000028496	Mllt3	protein_coding	0.212094	0.573279	No	0.521818	0.0566842	No	1.02727	1.5015e-10	Up	645.27	552.23	796.16	1175.81
chr7:90450700-90457229:-	ENSMUSG00000030615	Tmem126a	protein_coding	0.211963	0.482261	No	0.160057	0.852566	No	-0.0164859	0.95882	No	282.36	241.92	270.19	238.98
chr8:68299069-68299456:+	ENSMUSG00000110472	Gm45739	processed_pseudogene	0.211868	0.86118	No	0.0209788	0.997077	No	-0.300358	0.564452	No	20.45	16.53	16.09	11.09
chrX:13218210-13218602:-	ENSMUSG00000083364	Llph-ps2	processed_pseudogene	0.211749	0.441168	No	0.179644	0.789162	No	0.0882835	0.708145	No	252.02	216.98	247.22	231.68
chr3:90385239-90389938:-	ENSMUSG00000027932	Slc27a3	protein_coding	0.211629	0.862758	No	0.0757999	0.988914	No	-0.396842	0.411189	No	29.65	22.5	25.99	13.54
chr9:20873808-20879727:-	ENSMUSG00000038742	Angptl6	protein_coding	0.211365	0.856205	No	0.222384	0.944149	No	0.320752	0.508575	No	19.72	16.13	19.74	21.44
chr5:146574888-146576120:+	ENSMUSG00000094090	Gm8494	processed_pseudogene	0.211246	0.675558	No	0.0249619	0.995375	No	0.28529	0.275029	No	173.1	146.88	149.69	183.27
chr4:43492900-43495921:+	ENSMUSG00000028461	Ccdc107	protein_coding	0.211209	0.577565	No	0.452583	0.141511	No	0.421838	0.024391	No	178.14	152.39	212.84	207.13
chr5:135994800-136032872:+	ENSMUSG00000004947	Dtx2	protein_coding	0.211163	0.365114	No	0.0719911	0.962069	No	0.221634	0.162943	No	277.54	238.25	251.01	279.65
chr2:144599897-144768758:+	ENSMUSG00000027430	Dtd1	protein_coding	0.211123	0.708895	No	0.000255701	1	No	-0.080061	0.83834	No	155.24	133.14	132.98	123.54
chr12:85686669-85709087:+	ENSMUSG00000034266	Batf	protein_coding	0.21076	0.609302	No	-0.194451	0.844822	No	-0.917113	1.46425e-07	No	876.67	744.76	648.34	378.48
chr17:78200248-78376592:+	ENSMUSG00000024074	Crim1	protein_coding	0.210699	0.74981	No	0.152646	0.94447	No	1.3126	1.70372e-09	Up	143.33	115.3	137.53	337.66
chr17:25926421-25944510:-	ENSMUSG00000025728	Pigq	protein_coding	0.210682	0.730641	No	0.0414198	0.99004	No	0.11644	0.759721	No	819.53	687.16	709.11	758.46
chr3:37348346-37410108:+	ENSMUSG00000037225	Fgf2	protein_coding	0.210489	0.83633	No	0.223048	0.939113	No	-0.179171	0.727863	No	39.89	34.35	41.5	28.57
chr19:47501033-47537507:-	ENSMUSG00000042694	Stn1	protein_coding	0.210471	0.864909	No	-0.0252386	0.996092	No	-0.073934	0.915124	No	175.32	120.86	129.15	125.04
chr18:23954692-23964673:+	ENSMUSG00000024276	Zfp397	protein_coding	0.210469	0.649228	No	-0.153265	0.924602	No	-0.406249	0.0651781	No	916.95	775.07	697.4	571.4
chr8:84872111-84888221:+	ENSMUSG00000003824	Syce2	protein_coding	0.210194	0.618208	No	0.185582	0.864857	No	-0.00935509	0.982562	No	199.42	170.88	195.33	169.89
chr6:33249085-33973979:+	ENSMUSG00000029763	Exoc4	protein_coding	0.210074	0.705055	No	0.019274	0.996092	No	0.145257	0.669596	No	1276.19	1103.56	1122.07	1226.86
chr14:63436394-63465498:+	ENSMUSG00000035095	Fam167a	protein_coding	0.209829	0.542237	No	-0.30012	0.492133	No	-0.592903	0.000472335	No	298.11	257.4	206.76	165.76
chr3:63914684-63929472:-	ENSMUSG00000048581	E130311K13Rik	protein_coding	0.209698	0.801454	No	-0.125448	0.972843	No	-0.49628	0.146445	No	51.67	44.07	39.59	28.65
chr3:39358306-39358903:-	ENSMUSG00000050533	Gm9845	processed_pseudogene	0.209654	0.814611	No	0.370344	0.76009	No	0.165903	0.724187	No	72.91	60.58	85.85	71.74
chr18:14783245-14900359:+	ENSMUSG00000054321	Taf4b	protein_coding	0.209528	0.587485	No	-0.00726052	0.997332	No	-0.395315	0.0462863	No	344.38	294.27	290.81	216.84
chr14:14322828-14331791:+	ENSMUSG00000072707	Olfr31	protein_coding	0.209474	0.852347	No	-0.254821	0.931187	No	-0.000665503	0.999283	No	35.98	29.86	22.41	29.18
chr8:71534255-71537456:-	ENSMUSG00000046718	Bst2	protein_coding	0.209418	0.71719	No	0.170228	0.930301	No	0.394447	0.132197	No	884.63	755.42	854.52	1034.85
chr5:122364580-122372364:-	ENSMUSG00000029463	Fam216a	protein_coding	0.20936	0.678733	No	0.132584	0.944149	No	0.295013	0.2526	No	194.09	164.38	180.87	204.07
chr17:24693191-24696156:-	ENSMUSG00000040888	Gfer	protein_coding	0.209292	0.606428	No	0.133907	0.937231	No	0.051558	0.87686	No	310.69	267.74	295.16	275.79
chr14:50144731-50152910:-	ENSMUSG00000049011	Olfr729	protein_coding	0.209094	0.596134	No	0.230593	0.754153	No	0.129198	0.638374	No	218.07	186.4	222.08	206.4
chr19:41922980-41933314:-	ENSMUSG00000034321	Exosc1	protein_coding	0.209082	0.382889	No	0.0632622	0.970138	No	-0.122375	0.5356	No	409.08	351.49	367.58	322.52
chrX:107088492-107104974:+	ENSMUSG00000050921	P2ry10	protein_coding	0.208847	0.377022	No	-0.155422	0.80665	No	-0.580781	7.61163e-06	No	1093.61	937.68	840.82	618.04
chr11:109362831-109401369:+	ENSMUSG00000020611	Gna13	protein_coding	0.208834	0.0435334	No	-0.124394	0.629904	No	-0.132303	0.174085	No	2507.62	2167.78	1985.41	1976.23
chr1:189685328-189685468:+	ENSMUSG00000103374	Gm37239	processed_pseudogene	0.208788	0.861163	No	0.0302603	0.996092	No	-0.225223	0.681017	No	18.57	15.09	14.44	11.77
chr3:64596913-64605773:+	ENSMUSG00000093484	Gm20657	unprocessed_pseudogene	0.208627	0.721124	No	0.132651	0.955038	No	0.333301	0.227412	No	108.02	92	101.46	118.31
chr6:131364855-131388476:-	ENSMUSG00000030189	Ybx3	protein_coding	0.208492	0.447954	No	0.0250566	0.990957	No	0.158168	0.421701	No	2320.65	1990.24	2025.8	2226.52
chr3:96635376-96645366:+	ENSMUSG00000028102	Pex11b	protein_coding	0.2084	0.659676	No	0.176248	0.897476	No	0.202187	0.464624	No	193.11	165.12	188.12	192.19
chr6:87628424-87672193:-	ENSMUSG00000030051	Aplf	protein_coding	0.208171	0.639301	No	-0.00781167	0.997332	No	0.0328856	0.930565	No	155.53	134.1	133.47	136.76
chr1:92906981-92908435:+	ENSMUSG00000047067	Dusp28	protein_coding	0.20802	0.81488	No	0.231613	0.920936	No	0.939816	0.000840265	No	33.74	28.37	34.69	61.53
chrX:74369217-74373349:-	ENSMUSG00000032806	Slc10a3	protein_coding	0.207952	0.671704	No	0.161491	0.920936	No	0.0487798	0.899328	No	155.84	133.36	149.64	137.6
chr3:123368297-123386108:-	ENSMUSG00000028114	Mettl14	protein_coding	0.207854	0.688313	No	-0.0554715	0.98378	No	-0.334719	0.191755	No	239.57	204.49	193.36	157.39
chr7:127244274-127254803:+	ENSMUSG00000054716	Zfp771	protein_coding	0.207773	0.862758	No	0.33253	0.875929	No	-0.547784	0.197983	No	149.72	106.76	150.91	63.39
chr3:88043108-88055993:+	ENSMUSG00000028069	Gpatch4	protein_coding	0.207664	0.47484	No	0.119893	0.920936	No	-0.00537498	0.987496	No	519.59	446.44	485.18	444.1
chr7:35392152-35396836:-	ENSMUSG00000030493	Faap24	protein_coding	0.207585	0.629815	No	0.196769	0.848216	No	0.199502	0.434049	No	230.89	197.72	228.32	227.1
chr2:127138772-127143442:-	ENSMUSG00000074825	Itpripl1	protein_coding	0.207468	0.673465	No	0.188122	0.880547	No	0.322806	0.186349	No	316.69	266.44	309.62	339.65
chr11:117199661-117362325:+	ENSMUSG00000059248	Sept9	protein_coding	0.207091	0.275008	No	-0.0439001	0.979969	No	0.355262	0.00284029	No	1326.97	1144.54	1109.12	1474.79
chr8:22659212-22706589:-	ENSMUSG00000031537	Ikbkb	protein_coding	0.206852	0.402703	No	0.103392	0.931298	No	0.090256	0.673669	No	1201.81	1034.59	1116.73	1109.5
chr2:36373519-36382433:+	ENSMUSG00000068950	Olfr338	protein_coding	0.206849	0.797855	No	0.410793	0.645772	No	-0.00388548	0.995316	No	58.62	50.06	70.42	50.4
chr3:100138180-100162407:-	ENSMUSG00000033285	Wdr3	protein_coding	0.206841	0.214084	No	-0.0396658	0.979969	No	-0.23119	0.0565132	No	1043.27	902.93	878.32	766.48
chr11:69846376-69852058:+	ENSMUSG00000019461	Plscr3	protein_coding	0.20684	0.663323	No	-0.0696173	0.979969	No	-0.365399	0.122883	No	185.05	158.28	148.05	120.13
chr12:108678711-108702315:-	ENSMUSG00000021263	Degs2	protein_coding	0.206809	0.864303	No	0.166204	0.969478	No	-0.413803	0.379908	No	25.91	20.19	24.76	11.84
chr18:20684599-20746404:-	ENSMUSG00000056124	B4galt6	protein_coding	0.206336	0.864303	No	0.282943	0.920517	No	-0.254233	0.635717	No	36.88	26.07	39.15	20.16
chr5:149614287-149636376:-	ENSMUSG00000029657	Hsph1	protein_coding	0.20617	0.750349	No	-0.277418	0.800217	No	-0.260725	0.413502	No	2169.89	1847.66	1400.98	1513.22
chr10:80165985-80172786:+	ENSMUSG00000045193	Cirbp	protein_coding	0.20594	0.710112	No	0.168536	0.927362	No	0.18098	0.575291	No	175.22	150.61	168.87	171.67
chr5:38189735-38220457:-	ENSMUSG00000029127	Zbtb49	protein_coding	0.205912	0.781151	No	0.341507	0.737384	No	0.630057	0.0208614	No	99.32	83.5	111.59	139.35
chr8:72572055-72587282:+	ENSMUSG00000031791	Tmem38a	protein_coding	0.2057	0.852619	No	-0.183761	0.958804	No	0.00263481	0.997689	No	45.27	36.97	30.95	37.27
chr11:58171661-58179565:+	ENSMUSG00000020514	Mrpl22	protein_coding	0.205599	0.634977	No	0.0123014	0.996968	No	0.0738244	0.817827	No	201.12	171.92	173.33	180.12
chrMT:10167-11544:+	ENSMUSG00000064363	mt-Nd4	protein_coding	0.205483	0.605293	No	0.18466	0.850148	No	-0.032646	0.925713	No	36875.3	31310.1	36171.9	30808.8
chr10:7767947-7792824:-	ENSMUSG00000040006	Ginm1	protein_coding	0.205315	0.532131	No	0.262755	0.56944	No	0.548581	0.000460795	No	248.63	214.21	259.71	319.56
chr11:69580359-69591873:+	ENSMUSG00000059552	Trp53	protein_coding	0.205244	0.313149	No	0.0732088	0.952412	No	-0.0339074	0.879331	No	1929.83	1669.66	1750.8	1626.3
chr2:103021075-103073513:-	ENSMUSG00000010914	Pdhx	protein_coding	0.205146	0.669944	No	-0.133536	0.943527	No	-0.106678	0.745241	No	287.07	244.85	222.38	222.79
chr10:75783813-75798584:-	ENSMUSG00000001663	Gstt1	protein_coding	0.204907	0.762539	No	0.0219715	0.996092	No	0.239679	0.485252	No	75.53	63.65	65.22	77.54
chr10:128800036-128804370:-	ENSMUSG00000047090	Tmem198b	protein_coding	0.204589	0.766319	No	0.397857	0.575947	No	0.0335209	0.947145	No	78.08	66.2	89.76	68.37
chr2:164745983-164768607:+	ENSMUSG00000017299	Dnttip1	protein_coding	0.204589	0.568682	No	0.0709584	0.978192	No	0.375759	0.0396482	No	223.2	191.64	202.71	253.48
chr17:66123520-66152174:+	ENSMUSG00000035842	Ddx11	protein_coding	0.20447	0.663019	No	-0.014446	0.996092	No	-0.091745	0.780316	No	438.55	372.02	371.96	346.4
chr12:98202294-98259459:-	ENSMUSG00000021003	Galc	protein_coding	0.204439	0.806441	No	0.143198	0.963373	No	0.393161	0.261588	No	118.14	100.66	112.12	140.78
chr10:75316877-75334784:+	ENSMUSG00000020178	Adora2a	protein_coding	0.204397	0.705055	No	-0.317192	0.667968	No	-0.592193	0.0122223	No	126.29	108.64	85.85	68.8
chr9:109082493-109092489:+	ENSMUSG00000025645	Ccdc51	protein_coding	0.204344	0.756396	No	0.0730607	0.980574	No	-0.0231666	0.962423	No	88.46	75.24	79.09	73.83
chr1:21218575-21230167:+	ENSMUSG00000025933	Tmem14a	protein_coding	0.204319	0.874599	No	0.237667	0.943575	No	-0.336726	0.510211	No	14.14	12.13	15.47	7.17
chr3:55057347-55057656:-	ENSMUSG00000105977	Gm43555	processed_pseudogene	0.204178	0.87132	No	0.109995	0.980206	No	0.292396	0.578778	No	21.97	17.17	19.71	24.61
chr9:19622102-19649731:+	ENSMUSG00000057551	Zfp317	protein_coding	0.204091	0.45289	No	-0.0802641	0.958804	No	-0.258217	0.128735	No	464.65	401.85	377.54	333.9
chr6:50188888-50263862:-	ENSMUSG00000029821	Gsdme	protein_coding	0.204036	0.741174	No	-0.123032	0.963221	No	-0.0893365	0.82293	No	100.99	86.2	78.63	81.19
chr1:95313623-95335284:+	ENSMUSG00000051185	Fam174a	protein_coding	0.204026	0.583687	No	0.171561	0.863048	No	-0.111337	0.684539	No	230.81	198.41	224.87	180.26
chr15:55557408-55626423:+	ENSMUSG00000022369	Mtbp	protein_coding	0.203854	0.583326	No	0.242329	0.694533	No	0.117086	0.657556	No	513.67	442.54	531.85	485.57
chr7:30161269-30169750:-	ENSMUSG00000037029	Zfp146	protein_coding	0.203822	0.541394	No	0.0978521	0.950463	No	0.114274	0.641868	No	521.55	450.04	485.33	490.45
chrX:9654267-9663003:-	ENSMUSG00000031176	Dynlt3	protein_coding	0.203802	0.597026	No	0.194765	0.821709	No	-0.0291658	0.932481	No	389.92	333.01	383.79	327.51
chr11:61684091-61709951:+	ENSMUSG00000042377	Fam83g	protein_coding	0.2036	0.756444	No	-0.0127186	0.997077	No	0.471623	0.0741028	No	63.4	54.74	53.82	78.74
chr9:75369062-75410005:-	ENSMUSG00000042688	Mapk6	protein_coding	0.20352	0.733547	No	-0.0467231	0.988914	No	0.872731	5.86602e-05	No	2044.99	1753.87	1702.04	3359.42
chr19:44034944-44069785:-	ENSMUSG00000025198	Erlin1	protein_coding	0.203461	0.772441	No	0.326061	0.738848	No	0.432283	0.135407	No	419.23	343.3	454.6	495.15
chr16:45729725-45742955:-	ENSMUSG00000033157	Abhd10	protein_coding	0.203447	0.722262	No	0.0321234	0.994427	No	0.148209	0.663691	No	128.13	108.97	112.08	121.89
chr7:46686108-46710680:-	ENSMUSG00000006763	Saal1	protein_coding	0.203398	0.626945	No	0.249756	0.721779	No	0.0217762	0.954274	No	226.06	195.2	234.88	198.1
chr11:50898712-50916165:-	ENSMUSG00000049321	Zfp2	protein_coding	0.203374	0.873892	No	0.0507539	0.994427	No	-0.426378	0.368804	No	21.2	16.76	17.77	9.86
chr11:70392883-70410031:-	ENSMUSG00000018921	Pelp1	protein_coding	0.20335	0.432698	No	0.049201	0.979969	No	-0.0525639	0.827746	No	766.31	661	689.41	639.6
chr19:6105782-6115792:+	ENSMUSG00000054999	Naaladl1	protein_coding	0.203226	0.857101	No	-0.0375327	0.995375	No	0.196102	0.709503	No	27.84	22.41	21.43	26.99
chr1:143750790-143777068:-	ENSMUSG00000018199	Trove2	protein_coding	0.203171	0.756874	No	0.0613792	0.985122	No	-0.0807995	0.850453	No	66.71	56.4	59.39	53.54
chr9:15316915-15357788:-	ENSMUSG00000046111	Cep295	protein_coding	0.20313	0.67558	No	0.136893	0.939442	No	0.185688	0.510956	No	1299.24	1110.55	1209.21	1284.28
chr1:59482424-59486955:+	ENSMUSG00000041075	Fzd7	protein_coding	0.202678	0.866513	No	-0.125158	0.979969	No	-0.0452087	0.949666	No	19.37	16.78	14.57	16.06
chr13:67491152-67526151:-	ENSMUSG00000097565	Gm26965	protein_coding	0.202474	0.864303	No	0.138886	0.978674	No	0.0871869	0.892007	No	21.4	13.12	18.04	17.31
chr10:76761857-76961887:-	ENSMUSG00000001120	Pcbp3	protein_coding	0.202395	0.86118	No	0.0398459	0.995375	No	-0.1108	0.854109	No	55.99	47.41	49.3	39.98
chr13:44729474-44921643:+	ENSMUSG00000038518	Jarid2	protein_coding	0.202362	0.787367	No	-0.343157	0.733628	No	0.0295893	0.955723	No	746.2	623.28	474.82	651.03
chr7:104299894-104315466:-	ENSMUSG00000066258	Trim12a	protein_coding	0.202325	0.554116	No	-0.214719	0.74191	No	-1.10117	4.99428e-13	Down	672.6	584.53	499.31	259.84
chr1:24612775-24613119:-	ENSMUSG00000101939	Gm28438	unprocessed_pseudogene	0.202063	0.593625	No	0.239179	0.70461	No	0.0598281	0.841976	No	2271.22	1954.63	2335.94	2005.07
chr5:38668484-38684826:-	ENSMUSG00000046572	Zfp518b	protein_coding	0.202007	0.821295	No	0.43093	0.65158	No	0.320651	0.41037	No	90.34	75.2	105.18	99.88
[truncated: 10,643 more rows]

## Sheet: C99R
coord	gene_id	gene_name	gene_biotype	log2FoldChange.C99R_MIG	padj.C99R_MIG	diff.C99R_MIG	log2FoldChange.R98AC99A_MIG	padj.R98AC99A_MIG	diff.R98AC99A_MIG	log2FoldChange.WT_MIG	padj.WT_MIG	diff.WT_MIG	mean.C99R	mean.MIG	mean.R98AC99A	mean.WT
chr11:79591212-79698023:+	ENSMUSG00000017639	Rab11fip4	protein_coding	3.22728	4.69503e-32	Up	-0.0484393	0.994409	No	0.502548	0.20223	No	306.09	17.79	16.01	29.13
chr4:122995652-123002485:+	ENSMUSG00000028654	Mycl	protein_coding	3.2088	2.012e-32	Up	0.724664	0.246658	No	0.516443	0.1739	No	234.97	12.84	26.32	23.15
chr19:53677306-53867080:+	ENSMUSG00000043639	Rbm20	protein_coding	2.41101	1.33183e-12	Up	-0.258784	0.937937	No	-0.216335	0.70467	No	86.69	6.57	4.54	4.85
chr3:89229057-89233381:+	ENSMUSG00000042784	Muc1	protein_coding	2.33842	2.75385e-13	Up	0.176914	0.963221	No	-0.356665	0.446678	No	610.77	58.66	66.84	36.76
chr11:12236608-12464960:-	ENSMUSG00000020173	Cobl	protein_coding	2.17792	2.11354e-11	Up	-0.0367119	0.995375	No	-0.0447907	0.947307	No	53.29	1.57	1.59	1.7
chr1:160978585-161005863:+	ENSMUSG00000026715	Serpinc1	protein_coding	2.17582	4.59543e-16	Up	-0.201636	0.942179	No	0.720936	0.0218875	No	215.65	34.76	28.65	65.19
chr1:153740349-153745468:+	ENSMUSG00000026475	Rgs16	protein_coding	2.16368	1.39015e-13	Up	0.665058	0.343201	No	0.0243555	0.971482	No	91.72	14.81	27.72	14.9
chr11:83525778-83530518:-	ENSMUSG00000035042	Ccl5	protein_coding	2.02249	1.48466e-13	Up	0.405675	0.732764	No	0.442121	0.237735	No	136.26	25.22	35.94	36.62
chr3:87971078-87980451:+	ENSMUSG00000004891	Nes	protein_coding	1.98108	6.69321e-12	Up	0.241471	0.928221	No	-0.360464	0.401665	No	152.9	28.73	34.01	18.93
chr4:63727084-63745113:-	ENSMUSG00000050395	Tnfsf15	protein_coding	1.93748	4.10316e-08	Up	0.0189098	0.997077	No	-0.389579	0.422673	No	45.75	4.99	5.27	1.83
chr6:136829927-136835452:-	ENSMUSG00000043298	Smco3	protein_coding	1.92524	6.02086e-08	Up	-0.0136585	0.997571	No	-0.0707017	0.91929	No	52.31	5.92	6.06	4.88
chr4:108637466-108780798:-	ENSMUSG00000034557	Zfyve9	protein_coding	1.91767	5.00119e-18	Up	0.15308	0.950463	No	-0.796391	0.00256228	No	296.47	67.28	74.94	34.14
chr15:78439667-78468634:-	ENSMUSG00000016942	Tmprss6	protein_coding	1.83318	1.70456e-08	Up	0.533861	0.574684	No	0.0986052	0.86169	No	62.68	2.55	11.2	2.35
chr17:87635979-87651106:+	ENSMUSG00000045394	Epcam	protein_coding	1.79992	4.92278e-19	Up	-0.371608	0.593282	No	2.71603	2.64412e-46	Up	359.7	90.32	64.05	723.45
chr2:9857078-9890034:-	ENSMUSG00000015619	Gata3	protein_coding	1.7866	1.99771e-07	Up	0.0204737	0.997077	No	0.423308	0.352917	No	97.68	3.62	3.98	8.71
chr4:138565360-138635884:-	ENSMUSG00000028753	Vwa5b1	protein_coding	1.76615	3.43616e-09	Up	-0.386362	0.789498	No	-1.21123	0.00015895	Down	159.05	35.14	21.65	8.68
chr3:89234177-89246309:-	ENSMUSG00000042766	Trim46	protein_coding	1.76048	2.13016e-09	Up	0.27363	0.893769	No	0.767226	0.0186611	No	212.96	44.88	58.45	84.34
chr12:86056745-86079041:-	ENSMUSG00000021253	Tgfb3	protein_coding	1.74611	9.01324e-07	Up	0.269911	0.932437	No	-0.0333701	0.963258	No	39.24	6.53	9.54	6.41
chr6:135362545-135383173:+	ENSMUSG00000030208	Emp1	protein_coding	1.66122	5.27423e-06	Up	-0.169222	0.966861	No	-0.311179	0.538767	No	37.86	3.92	2.39	1.2
chr7:43524216-43544428:-	ENSMUSG00000004609	Cd33	protein_coding	1.65929	3.37004e-06	Up	-0.106727	0.980206	No	0.31819	0.518545	No	52.24	5.49	3.86	9.49
chr9:119148023-119157093:-	ENSMUSG00000010651	Acaa1b	protein_coding	1.61492	1.19013e-05	Up	1.09831	0.0434824	Up	0.371426	0.45036	No	78.95	10.52	43.53	18.55
chr15:98803777-98809490:-	ENSMUSG00000059213	Ddn	protein_coding	1.59893	1.23129e-06	Up	0.0957697	0.981849	No	0.336712	0.445342	No	61.7	2.05	3.04	6.35
chr11:31357307-31370074:-	ENSMUSG00000020303	Stc2	protein_coding	1.59401	1.82954e-05	Up	0.814367	0.247013	No	0.873913	0.0229268	No	55.11	7	22.53	20.13
chr18:34840589-34847463:+	ENSMUSG00000038555	Reep2	protein_coding	1.47228	9.37504e-05	Up	0.292623	0.920236	No	0.213486	0.708606	No	37.14	7.14	11.37	10.51
chr7:19778881-19796809:-	ENSMUSG00000040525	Cblc	protein_coding	1.46844	7.4732e-05	Up	0.381979	0.83836	No	0.0729341	0.915131	No	43.75	9.19	13.76	10.42
chr15:84232043-84315688:+	ENSMUSG00000022438	Parvb	protein_coding	1.42244	0.000192768	Up	0.10002	0.983756	No	0.67914	0.0999543	No	45.46	10.37	12.45	24.79
chr17:46297421-46303271:+	ENSMUSG00000047428	Dlk2	protein_coding	1.41308	8.98398e-05	Up	-0.240587	0.939113	No	-0.143944	0.809658	No	76.76	20.32	14.48	16.3
chr3:68869586-68872163:+	ENSMUSG00000046999	1110032F04Rik	protein_coding	1.4112	3.38956e-06	Up	0.122003	0.97826	No	-1.0043	0.000813357	Down	752.06	220.91	244.88	88.65
chr4:145267137-145315164:-	ENSMUSG00000028602	Tnfrsf8	protein_coding	1.40239	1.83593e-40	Up	0.17523	0.67665	No	-0.164404	0.28971	No	2463.57	905.11	1028.59	805.45
chr13:95511732-95525227:-	ENSMUSG00000021678	F2rl1	protein_coding	1.39301	8.38343e-09	Up	-0.4783	0.4724	No	1.08268	5.17234e-06	Up	179.8	60.12	39.64	142.99
chr9:119357381-119393797:+	ENSMUSG00000035769	Xylb	protein_coding	1.38586	3.07518e-05	Up	1.03639	0.0261083	Up	1.2593	4.47366e-05	Up	83.39	22.72	58.63	74.13
chr19:34640871-34650009:+	ENSMUSG00000034459	Ifit1	protein_coding	1.37691	4.84698e-16	Up	-0.010968	0.997077	No	-1.02744	1.37421e-08	Down	687.79	248.64	244.25	114.08
chr19:11516512-11531256:+	ENSMUSG00000024677	Ms4a6b	protein_coding	1.31185	3.03239e-05	Up	0.285697	0.878734	No	-0.775014	0.0189094	No	224.58	72.79	90.4	34.19
chr4:134003330-134018841:-	ENSMUSG00000050966	Lin28a	protein_coding	1.2764	0.000149985	Up	0.639248	0.381123	No	0.588371	0.122883	No	79.73	23.83	44.09	42.6
chr1:161395409-161418410:+	ENSMUSG00000026700	Tnfsf4	protein_coding	1.26678	0.00108705	Up	0.215804	0.948766	No	-0.507753	0.249305	No	95.13	28.35	34.48	14.19
chr1:94038305-94052553:-	ENSMUSG00000026285	Pdcd1	protein_coding	1.23452	8.64684e-07	Up	0.268666	0.852566	No	0.203455	0.6048	No	86.08	32.4	40.18	38.42
chr11:101170523-101190724:+	ENSMUSG00000017167	Cntnap1	protein_coding	1.23292	0.000122371	Up	0.376388	0.775474	No	1.03825	0.000499915	Up	325.08	109.36	148.07	277.71
chr2:131050591-131063814:-	ENSMUSG00000027318	Adam33	protein_coding	1.2141	0.00245662	Up	0.387383	0.824576	No	-0.111979	0.857658	No	41.16	7.82	13.78	5.07
chr7:19696109-19699188:-	ENSMUSG00000002985	Apoe	protein_coding	1.21073	0.000872395	Up	0.210113	0.944149	No	-0.341006	0.455449	No	186.06	55.98	76.32	44.04
chr6:39086410-39118349:-	ENSMUSG00000038507	Parp12	protein_coding	1.20907	0.000132495	Up	0.234324	0.924602	No	-0.623246	0.0705837	No	173.76	58.17	71.39	33.68
chr6:67035096-67037457:-	ENSMUSG00000036390	Gadd45a	protein_coding	1.20733	0.000182669	Up	0.26903	0.900678	No	0.505542	0.163746	No	148.24	53.48	69.08	83.23
chr19:34583531-34588731:+	ENSMUSG00000074896	Ifit3	protein_coding	1.20664	0.000969758	Up	0.000663825	0.999832	No	-0.928269	0.00961265	No	71	24.16	23.31	8.1
chr11:70344152-70352031:-	ENSMUSG00000018924	Alox15	protein_coding	1.18532	6.84749e-06	Up	0.0327439	0.995134	No	0.00211718	0.997689	No	245.29	1.16	2.89	1.32
chr5:55624190-55625591:+	ENSMUSG00000083902	Gm15975	processed_pseudogene	1.14779	0.00611656	Up	0.456318	0.75608	No	1.7334	2.55007e-07	Up	38.17	3.46	11.51	78.46
chr3:129901425-129914103:+	ENSMUSG00000027997	Casp6	protein_coding	1.14645	3.1801e-15	Up	-0.31891	0.436253	No	-0.441126	0.0142608	No	370.01	162.24	128.55	116.63
chr9:43221235-43239911:-	ENSMUSG00000032014	Oaf	protein_coding	1.13668	0.00682861	Up	0.459899	0.754153	No	0.206428	0.719002	No	103.02	15.75	42.15	21.27
chr16:38396117-38433145:-	ENSMUSG00000002847	Pla1a	protein_coding	1.13038	0.00627321	Up	0.244832	0.939113	No	0.157409	0.789279	No	33.14	4.81	8.56	8.03
chr6:136848451-136857733:-	ENSMUSG00000030217	Art4	protein_coding	1.11347	3.73889e-05	Up	0.121963	0.970138	No	0.23963	0.535046	No	83.76	34.46	37.61	42.23
chr1:131638306-131675505:+	ENSMUSG00000004552	Ctse	protein_coding	1.11171	0.000984325	Up	-0.110276	0.979969	No	-0.0953759	0.864122	No	125.34	48.79	41.6	43.41
chr10:95547007-95564146:-	ENSMUSG00000020029	Nudt4	protein_coding	1.10606	1.11566e-12	Up	0.876696	5.48844e-07	No	1.25208	1.78795e-17	Up	2168.84	964.61	1814.77	2413.29
chr9:37528078-37538319:+	ENSMUSG00000001946	Esam	protein_coding	1.09322	0.00340532	Up	-0.169415	0.963221	No	-0.291985	0.533981	No	387.5	39.15	16.51	5.71
chr7:104355382-104369884:-	ENSMUSG00000052749	Trim30b	protein_coding	1.08621	0.000456825	Up	0.107485	0.979969	No	-0.781195	0.00976646	No	265.75	107.58	111.98	52.83
chr11:75409769-75422701:-	ENSMUSG00000000753	Serpinf1	protein_coding	1.07266	0.00384894	Up	0.110315	0.979969	No	-0.552615	0.163746	No	50.56	19.63	21.69	11.55
chr4:136929419-136956816:-	ENSMUSG00000028661	Epha8	protein_coding	1.0711	0.0132856	Up	0.0173203	0.997332	No	-0.303316	0.565322	No	39.37	10.89	11.4	6.46
chr16:38455561-38496335:+	ENSMUSG00000075122	Cd80	protein_coding	1.07097	6.12476e-05	Up	0.309837	0.788693	No	0.00392536	0.994816	No	465.23	193.44	254.33	192.51
chr11:103070304-103101658:-	ENSMUSG00000020937	Plcd3	protein_coding	1.06753	4.23701e-05	Up	0.402519	0.596535	No	1.03567	1.53102e-05	Up	137.42	58.91	80.32	132.92
chr9:57940112-57962865:+	ENSMUSG00000038264	Sema7a	protein_coding	1.05926	7.28284e-07	Up	-0.0106182	0.997332	No	-0.624829	0.0050019	No	873.01	386.62	384.36	239.4
chr11:117867952-117873481:-	ENSMUSG00000017713	Tha1	protein_coding	1.03949	0.00143768	Up	0.538861	0.469472	No	0.471764	0.197478	No	43.76	17.78	28.03	26.63
chr3:103832601-103854618:+	ENSMUSG00000044165	Bcl2l15	protein_coding	1.03743	0.016807	Up	0.976016	0.106045	No	0.59629	0.163581	No	19.06	5.1	17.52	11.62
chr10:74967177-75016907:+	ENSMUSG00000040009	Gnaz	protein_coding	1.03305	3.99838e-06	Up	0.240406	0.83836	No	0.693391	0.00169321	No	315.3	141.46	170.67	238.21
chr15:76659858-76668196:+	ENSMUSG00000004187	Kifc2	protein_coding	1.03171	0.0165237	Up	0.557125	0.605686	No	0.848323	0.0261935	No	51	15.8	30.54	40.16
chr8:60993195-61131346:+	ENSMUSG00000031644	Nek1	protein_coding	1.02338	6.69321e-12	Up	-0.0737518	0.970138	No	-0.0955173	0.706792	No	1003.07	478.4	449.69	442.7
chr13:28948919-28953713:-	ENSMUSG00000076431	Sox4	protein_coding	1.01512	0.0191815	Up	1.68673	1.8351e-05	Up	-0.0160182	0.984442	No	55.33	16.97	92.56	15.72
chr6:47953390-47965300:+	ENSMUSG00000045466	Zfp956	protein_coding	1.01198	1.10037e-06	Up	0.444502	0.318935	No	-0.154389	0.63511	No	248.05	115.34	162.76	102.67
chr19:18631950-18652194:+	ENSMUSG00000037847	Nmrk1	protein_coding	1.0075	2.56153e-05	Up	0.767633	0.022085	No	-0.00682729	0.989551	No	197.87	92.42	166.25	91.48
chr13:108449948-109953461:+	ENSMUSG00000021699	Pde4d	protein_coding	1.0001	0.00946506	Up	-0.326672	0.869223	No	-0.268051	0.59238	No	56.83	22.87	16.04	17.28
chrX:7731714-7750905:-	ENSMUSG00000031150	Ccdc120	protein_coding	-1.01335	0.0123	Down	-0.954927	0.0834581	No	0.45243	0.281186	No	5.52	35.13	5.61	118.62
chr3:90612882-90624181:+	ENSMUSG00000001025	S100a6	protein_coding	-1.01706	0.00425412	Down	-0.0134974	0.997332	No	-1.61498	3.39106e-08	Down	36.92	90.22	91.43	20.5
chr19:5465240-5468498:-	ENSMUSG00000024910	Ctsw	protein_coding	-1.02878	0.018664	Down	-0.379881	0.842297	No	0.0459109	0.94988	No	4.11	15.99	10.56	16.23
chr5:43233170-43289724:+	ENSMUSG00000039782	Cpeb2	protein_coding	-1.03027	0.00889069	Down	0.366164	0.826918	No	0.563126	0.153652	No	88.18	251.44	369.47	442.89
chr10:68723646-68782650:+	ENSMUSG00000060044	Tmem26	protein_coding	-1.03448	0.000119239	Down	-0.612723	0.180595	No	-0.31524	0.330803	No	99.14	220.18	138.16	175.54
chr2:31470207-31520672:+	ENSMUSG00000076441	Ass1	protein_coding	-1.04055	1.83682e-19	Down	-0.0597474	0.96593	No	-0.309821	0.0148538	No	316.1	664.86	636.22	532.74
chr17:79051906-79090243:+	ENSMUSG00000024084	Qpct	protein_coding	-1.04667	0.00894965	Down	-0.283816	0.910475	No	-1.09485	0.00131131	Down	11.2	31.8	24.38	10.79
chr9:63646767-63757994:-	ENSMUSG00000032402	Smad3	protein_coding	-1.0676	0.000314116	Down	0.215496	0.920936	No	0.529902	0.0872532	No	131.59	327.14	384.75	515.55
chr4:11156431-11174379:+	ENSMUSG00000028211	Trp53inp1	protein_coding	-1.08261	0.000135212	Down	0.125622	0.969232	No	0.476741	0.123639	No	1321.19	3115.96	3534.28	4629.91
chr10:84526305-84534062:-	ENSMUSG00000046841	Ckap4	protein_coding	-1.08296	3.64838e-10	Down	0.515844	0.068697	No	1.12971	2.52286e-12	Up	822.76	1842.03	2730.06	4250.9
chr7:3284595-3285474:-	ENSMUSG00000108105	Gm5340	processed_pseudogene	-1.08415	0.00682861	Down	0.0806663	0.986118	No	1.60755	4.73433e-08	Up	5.37	19.83	21.16	75.49
chr14:73123037-73207843:+	ENSMUSG00000022106	Rcbtb2	protein_coding	-1.08452	8.64851e-09	Down	0.305002	0.581232	No	1.62177	1.21513e-22	Up	170.8	385.27	485.79	1285.04
chr4:57717657-57896984:+	ENSMUSG00000038729	Akap2	protein_coding	-1.09472	4.40006e-06	Down	-1.17996	3.36789e-06	Down	-1.23795	1.00136e-08	Down	814	1909.16	753.74	711.76
chr11:46055992-46147343:+	ENSMUSG00000011256	Adam19	protein_coding	-1.10584	1.92276e-25	Down	-0.186568	0.581232	No	0.747845	8.10096e-13	No	1071.33	2348.53	2062.84	3992.83
chr5:107716657-107726036:-	ENSMUSG00000029275	Gfi1	protein_coding	-1.14345	1.18719e-05	Down	0.187925	0.924602	No	0.926153	4.77532e-05	No	42.44	111.41	129.56	229.81
chr17:25374285-25433783:-	ENSMUSG00000024112	Cacna1h	protein_coding	-1.14805	0.00176032	Down	-0.229603	0.939113	No	-0.0115776	0.987496	No	99.17	313.09	227.09	306.41
chr15:80287238-80398279:+	ENSMUSG00000022416	Cacna1i	protein_coding	-1.1525	0.00384894	Down	0.0610472	0.990379	No	-0.0147719	0.985058	No	72.77	216.31	252.06	247.34
chr10:89408823-89443967:-	ENSMUSG00000074802	Gas2l3	protein_coding	-1.16112	0.000937126	Down	-0.924178	0.0673306	No	0.162384	0.754279	No	154.9	440.45	198.87	549.46
chr14:65598546-65648531:+	ENSMUSG00000061356	Nuggc	protein_coding	-1.1713	0.00297936	Down	0.294289	0.909389	No	0.934848	0.00860193	No	17.96	75.59	95.45	185.94
chr14:57689662-57758388:-	ENSMUSG00000021959	Lats2	protein_coding	-1.1738	0.000920078	Down	-0.583092	0.466772	No	-0.28938	0.52832	No	174.8	539.9	312.36	373.94
chr11:67455437-67688990:+	ENSMUSG00000033066	Gas7	protein_coding	-1.17593	0.00257899	Down	-0.800089	0.222724	No	-0.669743	0.0866851	No	29.23	90.93	42.39	48.63
chr2:28609450-28621982:-	ENSMUSG00000026815	Gfi1b	protein_coding	-1.19519	0.00057233	Down	-1.0107	0.0308129	Down	-0.28109	0.518376	No	2.45	31.44	5.02	22.23
chr7:127132232-127137823:-	ENSMUSG00000051457	Spn	protein_coding	-1.20764	5.44729e-11	Down	-0.416149	0.288156	No	2.52441	1.0145e-53	Up	281.68	682.09	511.46	4524.08
chr16:46035657-46120251:-	ENSMUSG00000022657	Cd96	protein_coding	-1.22299	0.0016264	Down	-0.552065	0.586191	No	-0.834377	0.024535	No	32.05	124.27	73.35	52.26
chr11:50850685-50866208:+	ENSMUSG00000000617	Grm6	protein_coding	-1.2234	2.13549e-09	Down	-0.609373	0.0627062	No	-1.414	1.98465e-13	Down	139.01	348.01	221.46	118.07
chr2:164354070-164389095:-	ENSMUSG00000017002	Slpi	protein_coding	-1.23064	0.000213554	Down	-0.295976	0.873389	No	1.26354	1.83643e-05	Up	93.55	317.8	238.38	1061.5
chr17:73883908-73950182:-	ENSMUSG00000024066	Xdh	protein_coding	-1.25751	4.72799e-09	Down	-0.356309	0.54332	No	-1.29335	2.06567e-10	Down	60.94	159.42	120.53	59.28
chr7:112116017-112159057:-	ENSMUSG00000030772	Dkk3	protein_coding	-1.26948	0.0016264	Down	0.0878652	0.986179	No	-1.38507	6.9837e-05	Down	4.38	28.25	31.28	4.22
chr9:106368632-106375724:+	ENSMUSG00000053716	Dusp7	protein_coding	-1.29275	2.25585e-08	Down	0.206095	0.902126	No	0.028944	0.952113	No	148.93	424.08	502.87	435.64
chr5:88519809-88527891:-	ENSMUSG00000067149	Jchain	protein_coding	-1.30997	0.000122371	Down	0.545213	0.530883	No	-0.217899	0.658293	No	3239.06	11879.2	19029	9665.55
chr2:52857860-53133804:+	ENSMUSG00000036053	Fmnl2	protein_coding	-1.35671	3.21606e-06	Down	-0.570879	0.353873	No	-0.485658	0.141353	No	41.72	149.82	91.33	99.34
chr12:3962554-4038915:-	ENSMUSG00000020658	Efr3b	protein_coding	-1.39814	0.00016845	Down	-0.912963	0.130302	No	-0.963532	0.00738921	No	23.85	101.84	40	38.01
chr13:113093825-113100981:-	ENSMUSG00000023132	Gzma	protein_coding	-1.43149	0.000149985	Down	-0.116555	0.979969	No	-1.39876	4.25449e-05	Down	17.87	88.22	78.25	18.79
chr14:79288756-79301645:-	ENSMUSG00000022018	Rgcc	protein_coding	-1.44127	3.80295e-06	Down	1.09117	0.00219083	Up	2.289	4.44959e-20	Up	11.65	52.16	136.04	353.27
chr12:41451668-41486431:-	ENSMUSG00000036295	Lrrn3	protein_coding	-1.45419	6.96324e-09	Down	-0.0917883	0.979969	No	-0.241295	0.477284	No	33.74	112.19	103.5	93.03
chr6:3457096-3498298:-	ENSMUSG00000044156	Hepacam2	protein_coding	-1.45597	5.76144e-05	Down	-0.457601	0.72896	No	0.632746	0.10297	No	10.81	58.35	38.33	110.73
chr4:53030787-53159895:-	ENSMUSG00000015243	Abca1	protein_coding	-1.46782	3.72586e-05	Down	-1.04487	0.0398788	Down	-0.342456	0.454042	No	10.49	51.42	18.71	36.21
chr8:54954843-55060871:+	ENSMUSG00000031517	Gpm6a	protein_coding	-1.46869	5.34773e-06	Down	-0.428484	0.707776	No	0.761667	0.0189622	No	24.37	100.77	64.55	190.85
chr6:5220852-5256286:-	ENSMUSG00000029759	Pon3	protein_coding	-1.47933	1.69011e-10	Down	-0.0385254	0.991653	No	1.3264	4.05971e-10	Up	94.96	314.61	303.02	868.96
chr3:87250758-87263738:-	ENSMUSG00000015852	Fcrls	protein_coding	-1.50166	8.95737e-06	Down	-0.52785	0.580349	No	-1.56846	4.20683e-07	Down	19.53	81.14	51.56	17.03
chr5:17781690-17888801:-	ENSMUSG00000002944	Cd36	protein_coding	-1.51504	6.49667e-09	Down	-0.0594239	0.987802	No	0.752342	0.00591118	No	266.17	966.33	911.63	1710.81
chr2:92599707-92615250:+	ENSMUSG00000027221	Chst1	protein_coding	-1.53069	4.03611e-06	Down	-0.601926	0.424626	No	0.769969	0.0184653	No	11.69	53.86	30.57	102.41
chr14:56258838-56262260:-	ENSMUSG00000015437	Gzmb	protein_coding	-1.53773	2.42944e-05	Down	-0.0236634	0.99627	No	-1.24125	0.000301921	Down	19.93	117.84	106.79	32.31
chr17:75435905-75529043:+	ENSMUSG00000071042	Rasgrp3	protein_coding	-1.54027	1.56706e-49	Down	-0.0283732	0.985264	No	0.827161	3.01585e-16	No	485.28	1457.35	1427.91	2622.73
chr8:65617900-66471637:+	ENSMUSG00000036469	March1	protein_coding	-1.82819	4.92278e-19	Down	-0.693977	0.0308129	No	-1.63861	2.73533e-16	Down	93.27	378.27	224.93	107.78

## Sheet: R98AC99A
coord	gene_id	gene_name	gene_biotype	log2FoldChange.C99R_MIG	padj.C99R_MIG	diff.C99R_MIG	log2FoldChange.R98AC99A_MIG	padj.R98AC99A_MIG	diff.R98AC99A_MIG	log2FoldChange.WT_MIG	padj.WT_MIG	diff.WT_MIG	mean.C99R	mean.MIG	mean.R98AC99A	mean.WT
chr12:54178981-54203860:-	ENSMUSG00000035105	Egln3	protein_coding	0.533481	0.353641	No	2.82993	1.495e-20	Up	0.189415	0.723242	No	60.27	35.31	498.99	43.03
chr13:30749226-30766976:+	ENSMUSG00000021356	Irf4	protein_coding	0.352172	0.309306	No	2.52387	1.18105e-42	Up	1.80894	1.49198e-22	Up	3142.03	2426.47	16290.8	9686.88
chr8:19535454-19538583:+	ENSMUSG00000083218	Gm16425	processed_pseudogene	-0.0619199	0.969354	No	1.9652	1.64189e-09	Up	-0.0528761	0.933819	No	3.61	4.73	61.46	3.89
chr13:28948919-28953713:-	ENSMUSG00000076431	Sox4	protein_coding	1.01512	0.0191815	Up	1.68673	1.8351e-05	Up	-0.0160182	0.984442	No	55.33	16.97	92.56	15.72
chr1:131019845-131024974:+	ENSMUSG00000016529	Il10	protein_coding	0.137576	0.902959	No	1.50435	4.6955e-07	Up	0.329134	0.385754	No	66.71	59.15	213.46	79.44
chr5:21884454-22344702:-	ENSMUSG00000042453	Reln	protein_coding	-0.142255	0.920818	No	1.38035	0.0012035	Up	2.00171	1.65904e-10	Up	12.13	14.21	64.23	113
chr2:175422300-175435807:-	ENSMUSG00000078897	Gm4724	protein_coding	0.50588	0.419172	No	1.33001	0.00170888	Up	0.700515	0.0679071	No	34.53	19.63	76.48	42.45
chr4:154056253-154140208:-	ENSMUSG00000029026	Trp73	protein_coding	0.887356	0.0326468	No	1.22442	0.00432861	Up	0.454798	0.275029	No	82.3	35.06	116.47	51.8
chr12:105705976-105782447:+	ENSMUSG00000041323	Ak7	protein_coding	0.394473	0.564216	No	1.19726	0.00247649	Up	0.538507	0.154577	No	27.59	18.38	54.14	31.16
chr2:130632839-130642803:-	ENSMUSG00000037703	Lzts3	protein_coding	-0.0245043	0.988794	No	1.11252	0.0173838	Up	0.560145	0.158141	No	23.23	23.01	64.37	41.1
chr9:119148023-119157093:-	ENSMUSG00000010651	Acaa1b	protein_coding	1.61492	1.19013e-05	Up	1.09831	0.0434824	Up	0.371426	0.45036	No	78.95	10.52	43.53	18.55
chr14:79288756-79301645:-	ENSMUSG00000022018	Rgcc	protein_coding	-1.44127	3.80295e-06	Down	1.09117	0.00219083	Up	2.289	4.44959e-20	Up	11.65	52.16	136.04	353.27
chr9:119357381-119393797:+	ENSMUSG00000035769	Xylb	protein_coding	1.38586	3.07518e-05	Up	1.03639	0.0261083	Up	1.2593	4.47366e-05	Up	83.39	22.72	58.63	74.13
chr13:34074274-34078007:-	ENSMUSG00000058672	Tubb2a	protein_coding	0.197336	0.681175	No	1.02686	4.6955e-07	Up	1.12031	1.20285e-10	Up	139	120.15	256.34	275.64
chr2:25180758-25183339:+	ENSMUSG00000078202	Nrarp	protein_coding	0.317684	0.695999	No	1.02612	0.0308129	Up	-0.0288912	0.965058	No	38.33	28.37	72.82	28.07
chr9:45079183-45108534:+	ENSMUSG00000048534	Jaml	protein_coding	0.26228	0.787999	No	1.01402	0.0454034	Up	1.85231	8.37256e-10	Up	28.5	21.83	62.42	134.65
chr17:46016993-46032369:-	ENSMUSG00000023951	Vegfa	protein_coding	-0.0911929	0.91387	No	1.00888	1.13649e-05	Up	0.994894	3.18168e-07	No	467.28	500.49	1067.64	1067.74
chr2:28609450-28621982:-	ENSMUSG00000026815	Gfi1b	protein_coding	-1.19519	0.00057233	Down	-1.0107	0.0308129	Down	-0.28109	0.518376	No	2.45	31.44	5.02	22.23
chr4:53030787-53159895:-	ENSMUSG00000015243	Abca1	protein_coding	-1.46782	3.72586e-05	Down	-1.04487	0.0398788	Down	-0.342456	0.454042	No	10.49	51.42	18.71	36.21
chr4:57717657-57896984:+	ENSMUSG00000038729	Akap2	protein_coding	-1.09472	4.40006e-06	Down	-1.17996	3.36789e-06	Down	-1.23795	1.00136e-08	Down	814	1909.16	753.74	711.76
chr7:81600481-81707527:-	ENSMUSG00000025813	Homer2	protein_coding	-0.684417	0.147071	No	-1.28302	0.00153098	Down	-0.109767	0.84669	No	29.94	57.94	16.19	50.23

## Sheet: WT
coord	gene_id	gene_name	gene_biotype	log2FoldChange.C99R_MIG	padj.C99R_MIG	diff.C99R_MIG	log2FoldChange.R98AC99A_MIG	padj.R98AC99A_MIG	diff.R98AC99A_MIG	log2FoldChange.WT_MIG	padj.WT_MIG	diff.WT_MIG	mean.C99R	mean.MIG	mean.R98AC99A	mean.WT
chr18:36017707-36197380:-	ENSMUSG00000060275	Nrg2	protein_coding	-0.44428	0.561162	No	-0.13157	0.979969	No	4.25815	1.39352e-41	Up	1.39	5.17	3.9	509.55
chr7:28716804-28738144:+	ENSMUSG00000030598	Fbxo17	protein_coding	0.316488	0.719318	No	0.442104	0.749848	No	2.88604	1.34124e-24	Up	11.81	8.19	13.76	109.39
chr17:87635979-87651106:+	ENSMUSG00000045394	Epcam	protein_coding	1.79992	4.92278e-19	Up	-0.371608	0.593282	No	2.71603	2.64412e-46	Up	359.7	90.32	64.05	723.45
chr11:118428203-118449963:+	ENSMUSG00000017446	C1qtnf1	protein_coding	0.0180814	0.991109	No	-0.0800514	0.986211	No	2.70373	7.41605e-18	Up	3.94	3.85	2.79	237.21
chr9:69453620-69491795:+	ENSMUSG00000032231	Anxa2	protein_coding	0.0365258	0.981363	No	-0.00170284	0.999338	No	2.67164	6.58376e-25	Up	32.73	29.65	30.89	295.49
chr11:109573331-109611967:-	ENSMUSG00000041895	Wipi1	protein_coding	-0.805605	0.00910515	No	-0.0792861	0.980206	No	2.53395	3.51958e-34	Up	31.89	62.74	59.13	440.2
chr7:127132232-127137823:-	ENSMUSG00000051457	Spn	protein_coding	-1.20764	5.44729e-11	Down	-0.416149	0.288156	No	2.52441	1.0145e-53	Up	281.68	682.09	511.46	4524.08
chr4:41092722-41098183:-	ENSMUSG00000028435	Aqp3	protein_coding	-0.643058	0.258757	No	-0.136256	0.979612	No	2.40604	9.53967e-14	Up	2.89	8.69	6.25	138.97
chr7:35334170-35392289:+	ENSMUSG00000030494	Rhpn2	protein_coding	-0.332803	0.589743	No	0.752384	0.0856912	No	2.3049	2.56563e-24	Up	23.33	30.16	58.89	197.15
chr13:38151294-38198577:+	ENSMUSG00000054889	Dsp	protein_coding	-0.677068	0.222806	No	-0.263005	0.936471	No	2.28943	6.08162e-13	Up	5.24	13.27	8.75	116.88
chr14:79288756-79301645:-	ENSMUSG00000022018	Rgcc	protein_coding	-1.44127	3.80295e-06	Down	1.09117	0.00219083	Up	2.289	4.44959e-20	Up	11.65	52.16	136.04	353.27
chr13:95627177-95891922:-	ENSMUSG00000021676	Iqgap2	protein_coding	0.0100157	0.992739	No	0.137409	0.96593	No	2.17415	1.50498e-21	Up	37.15	36.62	40.52	202.3
chr5:66016549-66173118:-	ENSMUSG00000070780	Rbm47	protein_coding	-0.226155	0.79625	No	0.792598	0.114647	No	2.1715	1.8505e-16	Up	105.65	125.02	269.47	854.82
chr1:60716800-60773359:+	ENSMUSG00000026012	Cd28	protein_coding	-0.081991	0.95773	No	0.596685	0.49519	No	2.12262	3.74133e-12	Up	38.43	43.88	80.07	357.1
chr9:7931999-8004596:-	ENSMUSG00000053110	Yap1	protein_coding	0.076069	0.96406	No	0.683359	0.397354	No	2.07372	5.85995e-11	Up	17.59	16.47	33.52	154.86
chr12:113325240-113330523:-	ENSMUSG00000076614	Ighg1	IG_C_gene	-0.350643	0.0628842	No	0.302612	0.318935	No	2.03748	2.21996e-60	Up	18518.2	23941.3	29867.8	104293
chr7:67952827-68233668:+	ENSMUSG00000005533	Igf1r	protein_coding	-0.336509	0.665566	No	-0.379374	0.801934	No	2.02387	1.64065e-12	Up	26.7	36.11	25.82	222.51
chr7:98143359-98145502:-	ENSMUSG00000074006	Omp	protein_coding	-0.193246	0.882471	No	0.820737	0.222724	No	2.01118	2.65244e-10	Up	6.65	8.44	21.1	64.19
chr5:21884454-22344702:-	ENSMUSG00000042453	Reln	protein_coding	-0.142255	0.920818	No	1.38035	0.0012035	Up	2.00171	1.65904e-10	Up	12.13	14.21	64.23	113
chr19:40612366-40741602:+	ENSMUSG00000048120	Entpd1	protein_coding	-0.401527	0.310126	No	-0.437003	0.45964	No	1.95467	8.66772e-21	Up	216.92	299.04	209.72	1378.91
chrX:134748461-134751417:-	ENSMUSG00000050394	Armcx6	protein_coding	-0.039391	0.981732	No	0.381526	0.815419	No	1.9494	1.49783e-10	Up	26.8	28.02	46.31	200.92
chr11:101172997-101175443:-	ENSMUSG00000044052	Ccr10	protein_coding	0.408788	0.596431	No	0.606267	0.506256	No	1.94658	9.65769e-10	Up	24.59	14.84	29.93	113.64
chr11:76778424-76847018:-	ENSMUSG00000020841	Cpd	protein_coding	-0.107527	0.94693	No	0.858874	0.187431	No	1.94022	2.47414e-09	Up	20.52	25.5	72.33	248.47
chr7:98121559-98178274:-	ENSMUSG00000035547	Capn5	protein_coding	-0.785764	0.00892792	No	0.181971	0.937716	No	1.93089	1.62292e-18	Up	98.29	186.22	219.1	855.97
chr7:45627488-45639093:+	ENSMUSG00000044562	Rasip1	protein_coding	-0.119611	0.919881	No	-0.0592354	0.988914	No	1.91744	1.25223e-14	Up	47.31	53.46	50.09	251.21
chr3:30855950-30897192:+	ENSMUSG00000037661	Gpr160	protein_coding	-0.163553	0.907156	No	0.529731	0.627998	No	1.90923	1.51622e-09	Up	20.83	24.68	47.99	179.64
chr2:10370510-10595253:+	ENSMUSG00000061186	Sfmbt2	protein_coding	-0.0858474	0.951464	No	-0.0531315	0.991035	No	1.90855	1.75751e-11	Up	79.97	89.46	82.97	460.84
chr3:87357881-87371073:+	ENSMUSG00000015854	Cd5l	protein_coding	-0.180046	0.889466	No	-0.102498	0.981528	No	1.86024	5.43858e-10	Up	5.79	7.85	6.83	47.87
chr9:45079183-45108534:+	ENSMUSG00000048534	Jaml	protein_coding	0.26228	0.787999	No	1.01402	0.0454034	Up	1.85231	8.37256e-10	Up	28.5	21.83	62.42	134.65
chr12:8771323-8793715:+	ENSMUSG00000020592	Sdc1	protein_coding	-0.668302	0.156947	No	0.0779295	0.986211	No	1.84612	2.97454e-10	Up	91.27	180.64	203.19	1002.71
chr5:97882783-98031043:-	ENSMUSG00000029338	Antxr2	protein_coding	0.112063	0.941204	No	0.12367	0.979969	No	1.83674	1.6149e-09	Up	40.49	37	38.78	218.87
chr15:79028450-79030504:+	ENSMUSG00000096210	H1f0	protein_coding	0.215173	0.4417	No	0.394617	0.124716	No	1.83195	2.64412e-46	Up	747.15	640.47	845.9	2408
chr13:114833081-114932100:-	ENSMUSG00000015533	Itga2	protein_coding	-0.169964	0.90579	No	0.118631	0.979969	No	1.80969	6.75389e-08	Up	3.53	5.77	6.91	50.54
chr1:36548639-36558349:-	ENSMUSG00000026121	Sema4c	protein_coding	0.0119758	0.993054	No	-0.24191	0.939113	No	1.8096	1.98684e-08	Up	2.84	2.75	1.96	50.7
chr13:30749226-30766976:+	ENSMUSG00000021356	Irf4	protein_coding	0.352172	0.309306	No	2.52387	1.18105e-42	Up	1.80894	1.49198e-22	Up	3142.03	2426.47	16290.8	9686.88
chr8:128358604-128503363:+	ENSMUSG00000025810	Nrp1	protein_coding	-0.598473	0.319707	No	-0.480737	0.72896	No	1.79603	9.0251e-08	Up	2.13	8.34	3.22	64.43
chr10:44437177-44528501:-	ENSMUSG00000038151	Prdm1	protein_coding	-0.545303	0.0799651	No	0.333904	0.675298	No	1.76092	1.24536e-17	Up	704.77	1058.6	1396.04	4214.48
chr10:24637914-24712159:-	ENSMUSG00000037370	Enpp1	protein_coding	-0.655864	0.000240763	No	-0.106152	0.944149	No	1.75599	9.33746e-37	Up	201	324.4	298.39	1160.03
chr6:34476207-34505613:+	ENSMUSG00000038871	Bpgm	protein_coding	-0.552531	0.0797621	No	-0.0858891	0.979969	No	1.74081	6.91884e-18	Up	106.46	161.18	152.34	622.07
chr5:55624190-55625591:+	ENSMUSG00000083902	Gm15975	processed_pseudogene	1.14779	0.00611656	Up	0.456318	0.75608	No	1.7334	2.55007e-07	Up	38.17	3.46	11.51	78.46
chr1:131127455-131138340:-	ENSMUSG00000016526	Dyrk3	protein_coding	-0.00247805	0.998527	No	0.589092	0.288156	No	1.72859	5.06778e-13	Up	63.14	64.55	104.02	266.08
chr5:88487975-88506049:+	ENSMUSG00000029286	Enam	protein_coding	-0.355771	0.690622	No	0.0729948	0.988914	No	1.72839	2.48286e-07	Up	4.02	6.99	8.74	55.66
chr12:114513330-114513807:-	ENSMUSG00000096499	Ighv1-5	IG_V_gene	-0.620155	0.123721	No	0.0981192	0.979969	No	1.70936	2.67479e-12	Up	35.63	59.84	65.89	243.56
chr7:3332955-3368221:+	ENSMUSG00000069806	Cacng7	protein_coding	-0.0801737	0.962273	No	0.0554775	0.993011	No	1.70756	3.81914e-07	Up	1	1.23	1.59	20.44
chr10:111506286-111508645:+	ENSMUSG00000020205	Phlda1	protein_coding	0.140847	0.91925	No	0.473353	0.687679	No	1.70042	1.27332e-08	Up	23.25	21.49	34.12	101.81
chr1:193153111-193172023:+	ENSMUSG00000026638	Irf6	protein_coding	0.734851	0.147528	No	0.404027	0.80573	No	1.68679	3.00841e-07	Up	21.28	3.79	9.08	86.13
chr8:10984681-11008458:-	ENSMUSG00000038894	Irs2	protein_coding	-0.962133	0.000121369	No	0.0992256	0.97667	No	1.68653	3.99618e-16	Up	193.06	409.6	447.24	1522.43
chr19:4097182-4099019:+	ENSMUSG00000024856	Cdk2ap2	protein_coding	-0.350306	0.00307089	No	0.234964	0.233108	No	1.67854	1.66858e-91	Up	390.56	500.76	590.2	1626.91
chr15:83563592-83574203:+	ENSMUSG00000041736	Tspo	protein_coding	-0.16788	0.596699	No	0.24039	0.534729	No	1.66487	5.3863e-46	Up	209	234.7	281.07	776.19
chr1:20996299-21079229:-	ENSMUSG00000041779	Tram2	protein_coding	-0.687559	0.018664	No	0.00765742	0.997871	No	1.66388	1.20011e-14	Up	705.11	1237.8	1247.4	4565.09
chr11:8431652-8664535:-	ENSMUSG00000020422	Tns3	protein_coding	-0.920065	0.00392173	No	-0.111286	0.978674	No	1.65135	4.40843e-11	Up	143.09	310.28	272.37	1231.94
chr9:111054486-111057519:-	ENSMUSG00000043953	Ccrl2	protein_coding	0.34777	0.5747	No	0.352733	0.785944	No	1.64686	3.48929e-10	Up	121.06	88.69	116.94	363.58
chr5:144190286-144194441:+	ENSMUSG00000052271	Bhlha15	protein_coding	-0.434898	0.120189	No	0.318762	0.577408	No	1.64592	1.48923e-21	Up	322.85	446.45	565.29	1540.06
chr7:43562256-43575461:+	ENSMUSG00000056592	Zfp658	protein_coding	0.534566	0.125371	No	0.412323	0.550299	No	1.63956	2.43641e-14	Up	97.33	63.43	85.69	227.17
chr15:10177238-10349180:+	ENSMUSG00000005268	Prlr	protein_coding	-0.726305	0.125529	No	0.461228	0.695577	No	1.63402	5.58028e-08	Up	17.81	38.95	61.59	174.65
chr19:36917550-36919615:-	ENSMUSG00000047632	Fgfbp3	protein_coding	-0.165226	0.905251	No	0.265618	0.928221	No	1.62219	2.82004e-07	Up	9.9	11.66	15.85	52.77
chr14:73123037-73207843:+	ENSMUSG00000022106	Rcbtb2	protein_coding	-1.08452	8.64851e-09	Down	0.305002	0.581232	No	1.62177	1.21513e-22	Up	170.8	385.27	485.79	1285.04
chr7:24370263-24386690:+	ENSMUSG00000054342	Kcnn4	protein_coding	0.271091	0.11415	No	0.165367	0.72896	No	1.61504	1.0145e-53	Up	1050.6	866.14	973.15	2738.22
chr7:128373621-128418758:-	ENSMUSG00000030844	Rgs10	protein_coding	-0.191109	0.833293	No	0.470858	0.548933	No	1.61313	2.83791e-10	Up	103.48	126.87	192.3	483.18
chr12:113146316-113153879:+	ENSMUSG00000006360	Crip1	protein_coding	-0.506885	0.253031	No	0.534802	0.381017	No	1.61089	1.61349e-11	Up	33.23	50.92	79.59	185.64
chr7:3284595-3285474:-	ENSMUSG00000108105	Gm5340	processed_pseudogene	-1.08415	0.00682861	Down	0.0806663	0.986118	No	1.60755	4.73433e-08	Up	5.37	19.83	21.16	75.49
chr16:36792884-36875003:-	ENSMUSG00000022838	Eaf2	protein_coding	-0.986185	8.57538e-12	No	0.589333	0.00127702	No	1.6074	8.3959e-36	Up	364.37	746.6	1140.02	2389.3
chr11:100347327-100356128:-	ENSMUSG00000006930	Hap1	protein_coding	0.479263	0.434325	No	0.0533598	0.992164	No	1.59844	1.13834e-07	Up	39.73	24.73	25.77	109.3
chr17:25242659-25256364:-	ENSMUSG00000047507	Baiap3	protein_coding	0.622523	0.277783	No	0.0534524	0.993671	No	1.58804	2.59597e-06	Up	15.29	5.3	5.88	45.77
chr12:113356224-113361232:-	ENSMUSG00000076615	Ighg3	IG_C_gene	-0.728585	0.122011	No	0.247434	0.933564	No	1.57029	4.61482e-07	Up	1282.46	2874.09	3621.45	13252.1
chr11:29373658-29510808:+	ENSMUSG00000032740	Ccdc88a	protein_coding	-0.2446	0.659622	No	0.201723	0.902724	No	1.55631	5.90003e-14	Up	241.26	280.55	342.59	977.13
chr9:31089402-31131853:-	ENSMUSG00000031995	St14	protein_coding	0.763398	0.000881855	No	-0.31393	0.648997	No	1.52547	2.49749e-16	Up	780.99	438.15	335.22	1397.35
chr1:193221634-193264075:-	ENSMUSG00000016194	Hsd11b1	protein_coding	-0.63657	0.233009	No	0.0908131	0.98378	No	1.51176	1.97714e-06	Up	25.86	51.75	60.5	221.82
chr6:70434952-70435476:-	ENSMUSG00000096844	Igkv6-14	IG_V_gene	-0.607587	0.025546	No	0.270173	0.75608	No	1.49315	4.41509e-16	Up	69.83	111.38	136.99	339.79
chr5:36966104-36989205:-	ENSMUSG00000039474	Wfs1	protein_coding	0.00798667	0.993347	No	0.364548	0.645772	No	1.48477	8.27155e-12	Up	155.42	157.37	208.82	496.96
chr7:29256323-29281912:-	ENSMUSG00000074227	Spint2	protein_coding	0.255742	0.295269	No	-0.0115418	0.996092	No	1.4794	1.38298e-32	Up	218.22	181.76	179.41	522.84
chr17:44096308-44105809:-	ENSMUSG00000023961	Enpp4	protein_coding	0.470171	0.461854	No	0.285392	0.913566	No	1.46971	2.08565e-06	Up	19.06	12.36	16.6	49.93
chr11:99232761-99244085:-	ENSMUSG00000035849	Krt222	protein_coding	0.238834	0.781151	No	0.442432	0.651217	No	1.43957	1.28388e-07	Up	67.71	54.73	78.41	190.4
chr7:128041251-128042390:-	ENSMUSG00000108381	Gm9299	processed_pseudogene	-0.176123	0.872164	No	0.136849	0.970442	No	1.43923	3.33671e-07	Up	38.54	46.34	53.51	165.26
chr2:77009902-77170636:-	ENSMUSG00000044033	Ccdc141	protein_coding	-0.0524134	0.978587	No	0.282508	0.920936	No	1.43715	3.06746e-05	Up	8.95	9.65	17.57	74.82
chr16:43648867-43664146:-	ENSMUSG00000071552	Tigit	protein_coding	0.243941	0.649228	No	0.153428	0.942332	No	1.43559	9.26141e-13	Up	125.53	103.06	114.48	308.4
chr19:6996131-6999044:+	ENSMUSG00000047656	Trpt1	protein_coding	-0.251071	0.809779	No	0.192566	0.957186	No	1.42722	6.96507e-06	Up	11.06	14.35	17.26	52.8
chr12:15791727-15816922:-	ENSMUSG00000020601	Trib2	protein_coding	-0.526133	0.145497	No	0.248277	0.852566	No	1.42557	6.79097e-11	Up	75.54	112.46	141.51	358.09
chr6:108828641-108859356:+	ENSMUSG00000030104	Edem1	protein_coding	-0.0406705	0.958712	No	0.439921	0.13915	No	1.42086	1.15392e-20	Up	8279.39	8478.21	11759.5	24146.8
chrX:134756595-134761455:+	ENSMUSG00000049047	Armcx3	protein_coding	-0.430915	0.0600803	No	0.094451	0.958916	No	1.41672	1.69187e-21	Up	190.27	259.35	279.65	736.53
chr7:132610638-132706420:+	ENSMUSG00000030946	Lhpp	protein_coding	-0.135462	0.872568	No	0.210881	0.887615	No	1.40939	3.51058e-12	Up	58.87	64.68	77.3	191.29
chr6:70698449-70699067:+	ENSMUSG00000095351	Igkv3-2	IG_V_gene	-0.36391	0.474211	No	0.297838	0.814776	No	1.40327	5.71392e-09	Up	333.81	463.88	590.16	1432.6
chr3:123267455-123365641:+	ENSMUSG00000039234	Sec24d	protein_coding	-0.772998	0.0106159	No	-0.11371	0.970138	No	1.39202	2.32952e-09	Up	330.85	618.04	572.91	1945.37
chr1:164437109-164458355:-	ENSMUSG00000026576	Atp1b1	protein_coding	-0.561662	0.338433	No	0.0141257	0.997332	No	1.38453	2.31369e-05	Up	35.2	66.35	59.45	251.77
chr16:22468461-22657221:-	ENSMUSG00000022861	Dgkg	protein_coding	-0.183822	0.886226	No	0.320121	0.881521	No	1.38382	2.37264e-05	Up	14.07	17.69	23.83	66.66
chr10:86690209-86705509:-	ENSMUSG00000020048	Hsp90b1	protein_coding	-0.622424	0.000815588	No	-0.157498	0.878734	No	1.38089	3.30072e-20	Up	19309.1	30253	27121.7	83064.8
chr6:70518250-70518849:+	ENSMUSG00000094117	Igkv3-12	IG_V_gene	-0.631239	0.00293224	No	0.218039	0.796964	No	1.37749	9.59186e-18	Up	175.1	280.31	327.95	776.21
chr7:3289080-3300442:+	ENSMUSG00000068566	Myadm	protein_coding	-0.931053	1.23129e-06	No	0.172153	0.883013	No	1.36029	4.41509e-16	Up	324.38	640.74	741.95	1790.37
chr7:74275419-74554780:-	ENSMUSG00000025790	Slco3a1	protein_coding	0.151168	0.902744	No	0.237359	0.930889	No	1.35376	4.47446e-06	Up	70.01	55.74	71.28	202.41
chr7:132235780-132317228:-	ENSMUSG00000030930	Chst15	protein_coding	-0.292323	0.755621	No	0.380148	0.818561	No	1.35073	2.98028e-05	Up	47.6	66.47	97.74	257.06
chr15:98724366-98728198:-	ENSMUSG00000003355	Fkbp11	protein_coding	-0.537725	0.113748	No	0.382169	0.581667	No	1.34621	3.74187e-10	Up	92.72	143.21	189.31	409.97
chr6:69110904-69111432:-	ENSMUSG00000105462	Igkv4-77	IG_V_pseudogene	-0.2359	0.818676	No	0.536553	0.574684	No	1.34392	1.28481e-05	Up	15.7	20.18	33.36	68.37
chr7:113765998-114043370:+	ENSMUSG00000038156	Spon1	protein_coding	-0.363381	0.657573	No	-0.44373	0.750293	No	1.33402	3.2963e-05	Up	14.33	21.92	13.07	77.42
chr2:155701677-155729475:-	ENSMUSG00000038312	Edem2	protein_coding	-0.47715	0.0083015	No	-0.0652792	0.976527	No	1.32931	3.73367e-23	Up	733.51	1037.8	979.7	2720.32
chr6:5220852-5256286:-	ENSMUSG00000029759	Pon3	protein_coding	-1.47933	1.69011e-10	Down	-0.0385254	0.991653	No	1.3264	4.05971e-10	Up	94.96	314.61	303.02	868.96
chr4:130792537-130826319:+	ENSMUSG00000025743	Sdc3	protein_coding	-0.333621	0.561754	No	0.0558956	0.988914	No	1.32213	1.34261e-07	Up	251.92	329.61	355.36	1012.39
chr1:172475358-172478575:+	ENSMUSG00000026548	Slamf9	protein_coding	-0.645481	0.21268	No	0.542705	0.571845	No	1.31638	2.68189e-05	Up	14.07	26.7	45.8	93.91
chr8:119910841-124345722:+	ENSMUSG00000092329	Gm20388	protein_coding	-0.235909	0.267529	No	0.203976	0.611006	No	1.3136	3.63521e-31	Up	584.64	688.88	800.16	1766.61
chr17:78200248-78376592:+	ENSMUSG00000024074	Crim1	protein_coding	0.210699	0.74981	No	0.152646	0.94447	No	1.3126	1.70372e-09	Up	143.33	115.3	137.53	337.66
chr12:114564578-114565012:-	ENSMUSG00000076688	Ighv15-2	IG_V_gene	-0.441606	0.567531	No	0.199946	0.958868	No	1.30464	0.000192882	Up	5.6	10.94	13.76	43.38
chr6:48427697-48445825:-	ENSMUSG00000068551	Zfp467	protein_coding	0.165732	0.887435	No	0.711606	0.251125	No	1.30169	1.18062e-05	Up	40.41	33.74	67.46	112.82
chr6:70607437-70608036:+	ENSMUSG00000076598	Igkv3-7	IG_V_gene	-0.320764	0.582154	No	0.267838	0.85851	No	1.29894	1.81062e-07	Up	200.31	269.76	339.77	776.61
chr7:141009586-141010770:-	ENSMUSG00000025492	Ifitm3	protein_coding	0.58897	0.141709	No	0.55225	0.381123	No	1.28882	6.26878e-07	Up	119.01	70	116.1	213.13
chr16:11074911-11134650:-	ENSMUSG00000022498	Txndc11	protein_coding	-0.37696	0.131883	No	0.339576	0.397761	No	1.28504	1.62863e-16	Up	1063.89	1402.64	1793.36	3595.28
chr13:22002173-22009742:-	ENSMUSG00000006179	Prss16	protein_coding	0.570219	0.215483	No	0.424073	0.693087	No	1.28451	3.25993e-06	Up	41.49	25.85	37.24	74.99
chr8:125418063-125569808:-	ENSMUSG00000001995	Sipa1l2	protein_coding	-0.0225483	0.988794	No	0.0322036	0.995375	No	1.28328	7.14438e-06	Up	32.53	33.91	35.12	98.82
chr6:70260409-70260955:-	ENSMUSG00000095630	Igkv6-23	IG_V_gene	-0.500802	0.130768	No	0.187571	0.920236	No	1.28025	1.36051e-09	Up	443.43	649.81	762.33	1775.8
chr11:109425946-109452813:+	ENSMUSG00000020610	Amz2	protein_coding	0.234385	0.684662	No	0.359233	0.622522	No	1.27808	9.39716e-10	Up	88.77	73.61	97.24	197.91
chr13:49036303-49148014:-	ENSMUSG00000037989	Wnk2	protein_coding	-0.122068	0.934839	No	-0.188918	0.958868	No	1.27735	0.000154551	Up	5.98	6.43	4.8	39.01
chr11:5276324-5444847:-	ENSMUSG00000041961	Znrf3	protein_coding	-0.204964	0.736112	No	0.381028	0.533474	No	1.2759	3.03717e-10	Up	114.8	133.67	178.02	356.22
chr6:69858420-69858884:-	ENSMUSG00000095007	Igkv12-41	IG_V_gene	-0.555347	0.00196491	No	0.0541285	0.979969	No	1.27459	4.16197e-20	Up	375.49	568.1	589.16	1434.74
chr10:69209762-69213098:-	ENSMUSG00000090622	A930033H14Rik	protein_coding	0.242555	0.809325	No	0.478689	0.680691	No	1.27185	5.11567e-05	Up	18.5	14.4	23.28	46.1
chr5:124834418-124862424:-	ENSMUSG00000037979	Ccdc92	protein_coding	0.461389	0.473589	No	0.729932	0.285517	No	1.27181	7.60202e-05	Up	45.26	28.1	58.4	99.97
chr2:164354070-164389095:-	ENSMUSG00000017002	Slpi	protein_coding	-1.23064	0.000213554	Down	-0.295976	0.873389	No	1.26354	1.83643e-05	Up	93.55	317.8	238.38	1061.5
chr6:37327255-37442146:-	ENSMUSG00000038648	Creb3l2	protein_coding	-0.933014	0.00169806	No	0.234657	0.895918	No	1.26006	3.4839e-07	Up	279.59	591.49	701.45	1691.41
chr9:119357381-119393797:+	ENSMUSG00000035769	Xylb	protein_coding	1.38586	3.07518e-05	Up	1.03639	0.0261083	Up	1.2593	4.47366e-05	Up	83.39	22.72	58.63	74.13
chr15:97711015-97731339:-	ENSMUSG00000022468	Endou	protein_coding	-0.764092	6.6366e-05	No	0.0885955	0.96593	No	1.25686	6.56482e-16	Up	155.75	275.16	292.6	690.72
chr6:70314895-70315472:-	ENSMUSG00000076586	Igkv8-21	IG_V_gene	-0.6004	0.015897	No	0.217412	0.838651	No	1.25471	8.30006e-12	Up	266.71	422.29	499.05	1088.22
chr10:95547007-95564146:-	ENSMUSG00000020029	Nudt4	protein_coding	1.10606	1.11566e-12	Up	0.876696	5.48844e-07	No	1.25208	1.78795e-17	Up	2168.84	964.61	1814.77	2413.29
chr11:95337018-95381872:+	ENSMUSG00000038893	Fam117a	protein_coding	0.461981	0.0857835	No	0.512916	0.136595	No	1.24412	1.78041e-12	Up	260.05	185.02	271.18	468.47
chr3:27416162-27711307:-	ENSMUSG00000039286	Fndc3b	protein_coding	-0.68126	0.0481994	No	-0.0105443	0.997465	No	1.2439	5.25622e-07	Up	173.36	313.61	302.96	846.5
chr17:64600736-64755110:+	ENSMUSG00000024085	Man2a1	protein_coding	-0.668217	0.00446303	No	-0.0213174	0.995375	No	1.24342	1.88329e-11	Up	1104.82	1807.06	1798.09	4616.15
chr13:33964687-33988443:+	ENSMUSG00000046949	Nqo2	protein_coding	0.498806	0.286772	No	0.318098	0.829204	No	1.23917	3.69462e-06	Up	47.88	31.59	41.28	87.78
chr15:97244125-97247287:-	ENSMUSG00000048218	Amigo2	protein_coding	-0.897431	1.52367e-06	No	-0.0901942	0.96593	No	1.23333	8.41377e-14	Up	755.34	1481.6	1374.7	3707.91
chr13:114953096-115101964:-	ENSMUSG00000042284	Itga1	protein_coding	-0.231864	0.8374	No	0.0436638	0.995375	No	1.23007	0.000454675	Up	4.91	7.01	7.89	32.58
chr15:55636388-55906949:-	ENSMUSG00000060429	Sntb1	protein_coding	-0.216969	0.826872	No	0.0746905	0.985675	No	1.22955	6.05671e-05	Up	1.86	3.05	4.97	38.76
chr7:72077830-72306608:-	ENSMUSG00000032776	Mctp2	protein_coding	0.146758	0.895712	No	0.308549	0.843848	No	1.22303	8.79157e-06	Up	89.7	76.83	102	211.6
chr6:68930269-68930734:-	ENSMUSG00000079543	Igkv13-85	IG_V_gene	-0.701028	0.0870227	No	-0.023446	0.996092	No	1.21813	1.96272e-05	Up	98.31	182.19	174.49	519.83
chr11:106394650-106487852:-	ENSMUSG00000020715	Ern1	protein_coding	-0.614678	0.0481897	No	0.193336	0.920517	No	1.21481	4.33292e-08	Up	295.59	482.44	559.07	1248.49
chr12:76530891-76580488:+	ENSMUSG00000052609	Plekhg3	protein_coding	-0.502012	0.0745359	No	0.528414	0.133187	No	1.21422	2.0829e-11	Up	87.29	126.37	191.47	319.42
chr2:152669461-152708670:+	ENSMUSG00000019188	H13	protein_coding	-0.277131	0.167875	No	0.257565	0.42189	No	1.21186	3.92504e-24	Up	2431.82	2966.44	3549.07	7080.51
chr2:25332338-25352212:+	ENSMUSG00000036646	Man1b1	protein_coding	-0.630053	9.61398e-05	No	-0.160361	0.84271	No	1.20801	3.18351e-19	Up	1119.03	1769.37	1561.86	4238.88
chr3:89939481-89963508:-	ENSMUSG00000060671	Atp8b2	protein_coding	0.125052	0.774315	No	-0.242232	0.59029	No	1.2078	5.40613e-19	Up	2277.46	2077.86	1748.15	4990.39
chr2:25372321-25378213:+	ENSMUSG00000026955	Sapcd2	protein_coding	0.321467	0.372122	No	0.464949	0.246658	No	1.20769	4.52702e-11	Up	213.15	166.18	236.04	415.24
chr4:115967145-116017926:-	ENSMUSG00000034171	Faah	protein_coding	-0.544503	0.0879014	No	0.22565	0.861331	No	1.20549	4.62504e-09	Up	86.85	133.34	158.43	331.27
chr6:70215400-70215957:+	ENSMUSG00000094930	Igkv6-25	IG_V_gene	-0.399984	0.393651	No	0.157477	0.950477	No	1.20151	8.32561e-07	Up	205.31	285.01	313.94	740.81
chr6:69764523-69765022:-	ENSMUSG00000076564	Igkv12-46	IG_V_gene	-0.468916	0.0981007	No	0.15192	0.933564	No	1.19975	1.0648e-10	Up	410.99	590.9	664.23	1466.66
chr8:34154575-34170821:+	ENSMUSG00000031532	Saraf	protein_coding	-0.313401	0.492418	No	0.104323	0.970138	No	1.19941	1.45462e-08	Up	288.57	364.24	401.53	948.22
chr5:30913402-30921277:+	ENSMUSG00000029163	Emilin1	protein_coding	-0.548895	0.283989	No	-0.148656	0.968034	No	1.19274	5.75494e-05	Up	35.51	58.9	49.99	158.41
chr17:80029487-80062334:-	ENSMUSG00000024095	Hnrnpll	protein_coding	-0.372445	0.237019	No	-0.0840212	0.977949	No	1.19119	1.61349e-11	Up	131.64	175.75	165.96	427.26
chr1:128588199-128592293:-	ENSMUSG00000045382	Cxcr4	protein_coding	0.31417	0.18243	No	-0.121043	0.930301	No	1.18887	1.39141e-17	Up	580.48	458.67	423.77	1093.23
chr6:72097592-72154571:+	ENSMUSG00000056091	St3gal5	protein_coding	0.00850516	0.993347	No	0.239626	0.879654	No	1.18662	7.27924e-07	Up	118.8	121.54	148.38	314.95
chr13:38500079-38528824:-	ENSMUSG00000038991	Txndc5	protein_coding	-0.888764	4.40006e-06	No	-0.0363581	0.988914	No	1.18635	5.35465e-12	Up	3805.11	7417.71	7107.19	18045.3
chr6:69775750-69776344:-	ENSMUSG00000094094	Igkv5-45	IG_V_gene	-0.492332	0.32013	No	0.336354	0.809141	No	1.18307	2.35393e-05	Up	95.71	146.74	191.63	412.44
chr11:3149742-3150955:-	ENSMUSG00000081208	Gm11400	processed_pseudogene	0.115496	0.931983	No	0.083505	0.98378	No	1.18218	4.96744e-05	Up	45.52	42.51	45.6	116.74
chr9:95752642-95845311:-	ENSMUSG00000049493	Pls1	protein_coding	-0.0127521	0.993054	No	-0.33771	0.878734	No	1.17683	0.00101945	Up	21.92	24.44	15.68	96.81
chr14:45283087-45318771:-	ENSMUSG00000021831	Ero1l	protein_coding	-0.131127	0.688671	No	0.0344029	0.98378	No	1.17329	5.50806e-24	Up	1317.81	1433.86	1481.24	3355.78
chr3:148815583-148990555:-	ENSMUSG00000028184	Adgrl2	protein_coding	-0.0227753	0.98863	No	0.14574	0.968968	No	1.17108	6.86943e-05	Up	78.29	82.55	92.94	228.68
chr12:114469075-114469535:-	ENSMUSG00000102524	Ighv1-2	IG_V_pseudogene	-0.253721	0.81616	No	0.00986254	0.998138	No	1.1695	0.000782145	Up	9.83	12.78	13.52	41.58
chr15:66670753-66850721:+	ENSMUSG00000053469	Tg	protein_coding	0.361721	0.605356	No	0.591153	0.4315	No	1.16825	0.000125077	Up	135.98	93.08	165.94	265.16
chr6:70572633-70573230:+	ENSMUSG00000076596	Igkv3-10	IG_V_gene	-0.613003	0.0170842	No	0.0659331	0.980206	No	1.16769	9.9247e-10	Up	258	413.02	431.53	982.89
chr13:23738808-23740367:+	ENSMUSG00000036181	Hist1h1c	protein_coding	0.0736061	0.935641	No	0.575882	0.0923376	No	1.1627	5.23052e-10	Up	147.31	138.88	214.12	336.09
chr9:48468512-48480623:-	ENSMUSG00000032026	Rexo2	protein_coding	-0.392811	0.207184	No	0.027535	0.994427	No	1.16178	4.16273e-10	Up	713.01	985.03	995.43	2365.54
chr11:69326258-69333042:+	ENSMUSG00000018470	Kcnab3	protein_coding	0.438649	0.569682	No	0.465007	0.753256	No	1.15791	0.00131424	Up	19.04	9.24	20.09	44.17
chr1:170704674-170867771:-	ENSMUSG00000026663	Atf6	protein_coding	-0.50603	0.00101305	No	0.212054	0.627587	No	1.15788	4.14137e-21	Up	1507.41	2155.4	2529.77	4969.84
chr6:89316314-89362620:-	ENSMUSG00000030084	Plxna1	protein_coding	0.343742	0.295269	No	0.224892	0.818561	No	1.15732	2.21605e-10	Up	527.89	412.97	490.05	990.41
chr16:38558698-38592162:+	ENSMUSG00000002845	Tmem39a	protein_coding	0.0522762	0.919881	No	0.0454929	0.979969	No	1.1407	5.32481e-26	Up	512.73	494.11	510.4	1112.9
chr7:30552178-30555443:+	ENSMUSG00000036854	Hspb6	protein_coding	0.470233	0.257049	No	0.371004	0.691823	No	1.14026	2.18625e-06	Up	71.81	48.76	66.08	121.69
chr18:65980754-66022580:-	ENSMUSG00000041891	Lman1	protein_coding	-0.539663	0.028393	No	-0.00321709	0.998946	No	1.13774	3.03912e-10	Up	1349.32	2026.57	2040	4780.21
chrX:7728439-7731064:+	ENSMUSG00000031149	Praf2	protein_coding	-0.0814649	0.908776	No	-0.0501646	0.983486	No	1.13695	2.63502e-13	Up	192.52	205.99	198.44	472.89
chr14:30999826-31001672:-	ENSMUSG00000021917	Spcs1	protein_coding	-0.440178	0.00765917	No	0.136887	0.867394	No	1.13558	2.79927e-20	Up	740.26	1018.62	1118.64	2300.5
chr1:193168046-193177832:+	ENSMUSG00000079144	A130010J15Rik	protein_coding	-0.151613	0.821766	No	-0.100011	0.970138	No	1.13436	4.88052e-09	Up	157.86	178.06	164.39	416.94
chr5:138273655-138280005:-	ENSMUSG00000029510	Gpc2	protein_coding	0.517678	0.440171	No	0.655262	0.45964	No	1.13222	0.00156129	Up	15.26	7.5	17.82	29.88
chr2:80500512-80581380:-	ENSMUSG00000027002	Nckap1	protein_coding	0.456066	0.50431	No	-0.46798	0.71844	No	1.13189	0.000778321	Up	48.62	29	17.98	87.89
chr10:84526305-84534062:-	ENSMUSG00000046841	Ckap4	protein_coding	-1.08296	3.64838e-10	Down	0.515844	0.068697	No	1.12971	2.52286e-12	Up	822.76	1842.03	2730.06	4250.9
chr3:63933507-63964768:-	ENSMUSG00000027822	Slc33a1	protein_coding	-0.405759	0.0572439	No	-0.00887133	0.997077	No	1.12874	5.36369e-15	Up	433.22	581	578.37	1319.7
chr3:88575876-88588419:+	ENSMUSG00000041355	Ssr2	protein_coding	-0.183952	0.539209	No	0.0771389	0.961745	No	1.12376	1.50555e-18	Up	1590.61	1815.92	1916.82	4062.37
chr13:34074274-34078007:-	ENSMUSG00000058672	Tubb2a	protein_coding	0.197336	0.681175	No	1.02686	4.6955e-07	Up	1.12031	1.20285e-10	Up	139	120.15	256.34	275.64
chr1:151755371-151822051:+	ENSMUSG00000043019	Edem3	protein_coding	-0.807908	0.00091835	No	-0.120531	0.958916	No	1.11915	3.94888e-08	Up	728.78	1336.4	1222.97	3154.94
chr7:46990396-47008411:-	ENSMUSG00000049516	Spty2d1	protein_coding	-0.338426	0.0799651	No	0.133605	0.878734	No	1.11859	5.22778e-19	Up	571.8	725.97	804.04	1627.28
chr11:58954685-58956830:+	ENSMUSG00000078851	Hist3h2a	protein_coding	0.115482	0.913343	No	0.508322	0.397761	No	1.11644	3.66031e-06	Up	50.02	44.28	69.01	110.77
chr18:65800549-65817665:+	ENSMUSG00000024516	Sec11c	protein_coding	-0.326115	0.00257421	No	0.184853	0.404249	No	1.11472	3.00678e-41	Up	2902.73	3652.62	4158.77	7997.23
chr4:134561690-134704290:-	ENSMUSG00000037306	Man1c1	protein_coding	-0.388415	0.59229	No	-0.420203	0.760233	No	1.11452	0.000395938	Up	19.22	28.19	18.18	72.6
chr11:72207547-72210015:+	ENSMUSG00000020803	Txndc17	protein_coding	0.0101519	0.989639	No	0.165271	0.816265	No	1.11151	2.26426e-18	Up	336.82	333.19	375.13	742.04
chr11:78536361-78541737:+	ENSMUSG00000001105	Ift20	protein_coding	-0.274147	0.45377	No	0.277785	0.675971	No	1.11071	1.7814e-10	Up	354.44	433.37	530.02	996.79
chr11:51692264-51763634:-	ENSMUSG00000036391	Sec24a	protein_coding	-0.328628	0.351747	No	-0.0508858	0.985264	No	1.10607	3.69143e-09	Up	865.68	1112.18	1064.16	2532.22
chr8:34135572-34147033:-	ENSMUSG00000031513	Leprotl1	protein_coding	0.0228141	0.978587	No	0.138648	0.902724	No	1.10511	4.12148e-16	Up	164.63	161.17	179.12	358.26
chr3:96162004-96171718:+	ENSMUSG00000045934	Mtmr11	protein_coding	0.419277	0.588526	No	0.811633	0.244467	No	1.09961	0.00202669	Up	17.59	10.24	26.85	35.54
chr17:50698525-50699880:+	ENSMUSG00000044645	Gm7334	protein_coding	0.178726	0.805526	No	0.0152334	0.996968	No	1.09718	1.46852e-06	Up	217.61	187.67	183.12	448.8
chr19:4035407-4037921:-	ENSMUSG00000060803	Gstp1	protein_coding	-0.509322	4.2702e-08	No	0.111756	0.792712	No	1.09649	9.26263e-44	Up	780.65	1118.61	1209.08	2415
chr2:84838850-84863594:+	ENSMUSG00000027075	Slc43a1	protein_coding	-0.437461	0.305944	No	0.533334	0.29657	No	1.09593	2.37878e-06	Up	46.71	66.25	100.76	157.13
chr1:133679091-133690108:-	ENSMUSG00000051998	Lax1	protein_coding	-0.0421597	0.935641	No	0.433451	0.0065905	No	1.09289	4.24603e-25	Up	1325.13	1367.55	1855.49	2977.75
chr11:58948920-58949533:+	ENSMUSG00000056895	Hist3h2ba	protein_coding	0.396547	0.614008	No	0.219986	0.945762	No	1.09206	0.00154364	Up	14.49	9.55	11.73	27.58
chr4:129136999-129144593:+	ENSMUSG00000001334	Fndc5	protein_coding	0.0907974	0.942337	No	0.271133	0.867278	No	1.08811	2.11987e-05	Up	40.03	37.05	46.37	88.32
chr9:110243783-110262576:+	ENSMUSG00000032482	Cspg5	protein_coding	0.289417	0.781151	No	0.142493	0.979399	No	1.08671	0.00280326	Up	22.88	16.97	21.17	59.66
chr12:115603940-115604376:-	ENSMUSG00000095863	Ighv1-67	IG_V_gene	-0.275464	0.762539	No	0.39162	0.78679	No	1.08542	0.000523338	Up	18.55	23.39	35.16	63.37
chr13:95511732-95525227:-	ENSMUSG00000021678	F2rl1	protein_coding	1.39301	8.38343e-09	Up	-0.4783	0.4724	No	1.08268	5.17234e-06	Up	179.8	60.12	39.64	142.99
chr8:85492576-85527560:+	ENSMUSG00000031700	Gpt2	protein_coding	0.433765	0.171058	No	0.407987	0.421929	No	1.08171	4.25755e-08	Up	292.72	211.49	289.95	485.52
chr11:121421401-121431288:+	ENSMUSG00000039253	Fn3krp	protein_coding	-0.0850989	0.912836	No	0.035298	0.989945	No	1.07849	1.27619e-10	Up	101.02	107.1	110.98	237.68
chr4:134741554-134768024:-	ENSMUSG00000037295	Ldlrap1	protein_coding	0.134439	0.872164	No	0.321302	0.720324	No	1.07697	8.57394e-07	Up	199.77	179.45	230.29	408.26
chr6:70457501-70458036:-	ENSMUSG00000076594	Igkv6-13	IG_V_gene	-0.453043	0.175428	No	0.309099	0.70461	No	1.07462	2.03074e-07	Up	270.23	381.02	487.05	884.38
chr18:60474193-60501983:-	ENSMUSG00000038059	Smim3	protein_coding	-0.000295895	0.999224	No	0.110075	0.956889	No	1.07355	2.50282e-10	Up	123.77	123.33	133.69	272.39
chr17:5492557-5753811:+	ENSMUSG00000034265	Zdhhc14	protein_coding	0.170541	0.80053	No	0.746339	0.0194753	No	1.07344	2.39414e-07	Up	105.04	90.4	163.3	207.03
chr19:6993018-6996117:-	ENSMUSG00000037349	Nudt22	protein_coding	-0.297635	0.605379	No	0.291485	0.812761	No	1.06675	5.08645e-06	Up	42.59	54.24	67.4	125.2
chr9:103188032-103202137:-	ENSMUSG00000032553	Srprb	protein_coding	-0.15015	0.836611	No	-0.0590491	0.98378	No	1.06585	4.61482e-07	Up	817.75	912.29	858.22	2081.41
chr1:111858702-111864918:-	ENSMUSG00000038702	Dsel	protein_coding	-0.465964	0.429505	No	-0.113335	0.979969	No	1.06569	0.000557737	Up	32.02	49.53	43.76	123.75
chr13:21717659-21718069:+	ENSMUSG00000101355	Hist1h3h	protein_coding	0.652496	0.241403	No	1.03025	0.0673306	No	1.06395	0.00305342	Up	12.19	1.9	20.03	21.24
chr10:78030022-78043610:-	ENSMUSG00000000731	Aire	protein_coding	0.197395	0.880785	No	-0.061746	0.990957	No	1.05639	0.00381689	Up	16.93	13.26	12.31	37.72
chr12:114109001-114109430:-	ENSMUSG00000094102	Ighv9-2	IG_V_gene	-0.602522	0.316282	No	-0.078365	0.988716	No	1.05575	0.00375294	Up	12.23	25.92	23.46	87.43
chr12:115294062-115294504:-	ENSMUSG00000104452	Ighv8-8	IG_V_gene	-0.731714	0.0193634	No	-0.048538	0.988914	No	1.05398	1.38548e-05	Up	200.2	363.25	350.17	835.45
chr11:120635712-120643769:-	ENSMUSG00000025140	Pycr1	protein_coding	-0.130392	0.898692	No	0.291131	0.824833	No	1.05355	2.75691e-05	Up	152.06	164.15	205.46	396.05
chr15:88819646-88826683:+	ENSMUSG00000023272	Creld2	protein_coding	-0.416785	0.0483565	No	0.00301382	0.998638	No	1.0407	1.75391e-12	Up	1184.13	1610.86	1592.35	3445.65
chr11:101170523-101190724:+	ENSMUSG00000017167	Cntnap1	protein_coding	1.23292	0.000122371	Up	0.376388	0.775474	No	1.03825	0.000499915	Up	325.08	109.36	148.07	277.71
chr15:59648350-59657099:+	ENSMUSG00000032501	Trib1	protein_coding	-0.268824	0.619207	No	0.81017	0.0139553	No	1.03738	3.55813e-06	Up	199.31	246.19	470.62	554.56
chr11:103070304-103101658:-	ENSMUSG00000020937	Plcd3	protein_coding	1.06753	4.23701e-05	Up	0.402519	0.596535	No	1.03567	1.53102e-05	Up	137.42	58.91	80.32	132.92
chr3:31095058-31122577:+	ENSMUSG00000027660	Skil	protein_coding	-0.000403743	0.999147	No	0.0586678	0.980206	No	1.03291	1.59386e-09	Up	962.89	962.36	993.58	2064.98
chr7:45872772-45883732:+	ENSMUSG00000002778	Kdelr1	protein_coding	-0.264834	0.291942	No	0.05142	0.979969	No	1.03266	3.98177e-14	Up	653.97	787.71	820.88	1666.12
chr5:23787711-23820369:+	ENSMUSG00000028999	Rint1	protein_coding	0.182426	0.861163	No	0.678941	0.260239	No	1.03204	0.000568156	Up	379.1	300.4	583.32	807.78
chr9:44379490-44392369:+	ENSMUSG00000032115	Hyou1	protein_coding	-0.272031	0.313149	No	-0.00964256	0.997077	No	1.03134	2.02694e-12	Up	4635.03	5631.47	5592.76	11913
chr6:88545114-88637950:-	ENSMUSG00000033182	Kbtbd12	protein_coding	-0.0546787	0.968457	No	0.124259	0.970138	No	1.02987	8.81245e-05	Up	1.26	2.29	3.12	47.8
chr10:43578284-43584265:+	ENSMUSG00000047139	Cd24a	protein_coding	0.0120841	0.989825	No	0.840851	2.45661e-05	No	1.02975	3.21481e-10	Up	3099.36	3079.41	5772.54	6612.64
chr9:27007771-27030065:-	ENSMUSG00000031988	Vps26b	protein_coding	0.0807415	0.86149	No	0.133421	0.869223	No	1.02889	6.62767e-19	Up	236.82	222.64	245.44	464.91
chr4:87769925-88033364:-	ENSMUSG00000028496	Mllt3	protein_coding	0.212094	0.573279	No	0.521818	0.0566842	No	1.02727	1.5015e-10	Up	645.27	552.23	796.16	1175.81
chr6:68631963-68632442:-	ENSMUSG00000094420	Igkv10-96	IG_V_gene	-0.537885	0.144289	No	0.154214	0.950463	No	1.02709	2.57663e-05	Up	1124.69	1728.02	1958.72	3958.25
chr11:121701544-121716306:+	ENSMUSG00000039208	Metrnl	protein_coding	-0.00291929	0.998527	No	0.0369275	0.995375	No	1.02421	0.00126228	Up	25.01	25.92	26.17	64.36
chr12:114538495-114538965:-	ENSMUSG00000095200	Ighv1-7	IG_V_gene	-0.678884	0.0353878	No	-0.0662323	0.98378	No	1.02363	2.54736e-05	Up	253.6	434.94	416.52	1006.11
chr7:99837569-99863462:-	ENSMUSG00000035227	Spcs2	protein_coding	-0.349121	0.00692102	No	-0.00133963	0.998946	No	1.02265	4.59861e-26	Up	1957.68	2512.44	2507.91	5182.93
chr10:69151434-69291791:+	ENSMUSG00000019944	Rhobtb1	protein_coding	-0.271117	0.768419	No	-0.105753	0.979969	No	1.0203	0.00175151	Up	103.42	142.18	125.35	363.28
chr3:107036169-107038070:+	ENSMUSG00000047959	Kcna3	protein_coding	0.184845	0.741126	No	0.448015	0.290842	No	1.01825	5.19049e-08	Up	105.81	91.84	129.05	199.27
chr6:68755038-68755593:-	ENSMUSG00000076531	Igkv4-92	IG_V_gene	-0.643612	0.167865	No	0.191628	0.946281	No	1.01776	0.000615122	Up	18	32.37	38.68	75.88
chr6:69283794-69284319:-	ENSMUSG00000076548	Igkv4-69	IG_V_gene	-0.256091	0.762098	No	-0.00998151	0.997871	No	1.0173	0.000566753	Up	64.36	85.03	80.8	201.86
chr12:115495625-115496058:-	ENSMUSG00000096672	Ighv1-63	IG_V_gene	-0.314512	0.72189	No	0.21409	0.944149	No	1.01653	0.00283877	Up	37.11	53.04	63.29	137.54
chr10:75893413-75895941:+	ENSMUSG00000009092	Derl3	protein_coding	-0.379474	0.471251	No	0.418917	0.620437	No	1.01616	0.000117789	Up	374.17	509.91	692.54	1188.01
chr6:70335841-70336507:-	ENSMUSG00000076587	Igkv6-20	IG_V_gene	-0.708163	0.000969758	No	0.0794601	0.978192	No	1.01395	5.52784e-09	Up	211.16	360.45	382.43	760.43
chr12:113429085-113429132:-	ENSMUSG00000076619	Ighj3	IG_J_gene	-0.626362	0.0746228	No	0.0421406	0.992164	No	1.01102	5.88901e-05	Up	258.72	432.98	446.77	980.37
chr6:70671788-70672377:+	ENSMUSG00000096715	Igkv3-4	IG_V_gene	-0.419375	0.472679	No	0.107761	0.979969	No	1.00981	0.000730147	Up	347.5	533.52	580.89	1294.11
chr11:115347707-115367756:-	ENSMUSG00000034586	Hid1	protein_coding	-0.902892	0.00257141	No	-0.0680077	0.983978	No	1.00843	6.61755e-05	Up	222.88	468.81	430.77	1071.93
chr6:69226854-69227433:-	ENSMUSG00000076545	Igkv4-72	IG_V_gene	-0.647382	0.0796423	No	0.0174162	0.996968	No	1.00726	0.000142848	Up	214.18	367.58	374.67	849.47
chr11:6105691-6200415:-	ENSMUSG00000053838	Nudcd3	protein_coding	-0.0453183	0.912291	No	-0.0332123	0.979969	No	1.00604	6.12393e-31	Up	675.51	695.46	680.87	1415.66
chr10:8204756-8518825:-	ENSMUSG00000047712	Ust	protein_coding	-0.216902	0.857806	No	-0.0861896	0.986179	No	1.00527	0.00457089	Up	9.16	12.08	11.01	31.79
chr6:88503579-88518905:-	ENSMUSG00000030082	Sec61a1	protein_coding	-0.16024	0.615927	No	0.170429	0.791427	No	1.00514	2.69569e-15	Up	3984.35	4459.82	5049.39	9245.26
chr2:104830741-104849876:-	ENSMUSG00000027171	Prrg4	protein_coding	0.297228	0.609302	No	0.343295	0.738848	No	1.00386	5.41045e-05	Up	198.89	156.08	210.42	347.54
chr7:29221926-29232515:-	ENSMUSG00000046410	Kcnk6	protein_coding	-0.824943	8.08754e-06	No	-0.104716	0.953191	No	1.00346	1.50574e-10	Up	158.58	295.24	273.03	614.16
chr13:23684199-23692908:+	ENSMUSG00000018102	Hist1h2bc	protein_coding	-0.0242969	0.984294	No	0.57464	0.207399	No	1.00298	1.01152e-05	Up	55.24	56.28	87.5	122.14
chr6:88724412-88828360:+	ENSMUSG00000033174	Mgll	protein_coding	0.274538	0.794388	No	0.126911	0.979969	No	1.00066	0.00714557	Up	15.73	11.24	14.31	41.69
chrX:20059560-20097521:+	ENSMUSG00000037347	Chst7	protein_coding	0.774632	0.0604932	No	-0.105336	0.979969	No	-1.00048	0.00246447	Down	82.28	40.59	38.12	14.25
chr4:144892827-144928209:+	ENSMUSG00000066026	Dhrs3	protein_coding	0.790741	3.92999e-08	No	0.388946	0.126973	No	-1.00049	4.57232e-13	Down	1114.44	627.98	829.91	301.86
chr17:46383731-46420920:+	ENSMUSG00000015597	Zfp318	protein_coding	0.678995	0.000388339	No	0.146098	0.918278	No	-1.00351	9.78145e-10	Down	1951.25	1195.79	1332.49	561.49
chr3:68869586-68872163:+	ENSMUSG00000046999	1110032F04Rik	protein_coding	1.4112	3.38956e-06	Up	0.122003	0.97826	No	-1.0043	0.000813357	Down	752.06	220.91	244.88	88.65
chr9:66158223-66272242:+	ENSMUSG00000032380	Dapk2	protein_coding	0.158807	0.870055	No	-0.302333	0.83836	No	-1.00687	0.000450361	Down	52.85	47.01	36.47	18.43
chr18:14968685-15151446:-	ENSMUSG00000036225	Kctd1	protein_coding	-0.754455	5.74632e-07	No	-0.175199	0.795399	No	-1.00832	3.16578e-13	Down	189.4	327.33	288.59	157.58
chr4:128930233-128962442:-	ENSMUSG00000028789	Azin2	protein_coding	0.227385	0.669791	No	-0.220123	0.869223	No	-1.00922	4.71692e-06	Down	167.58	141.18	118.6	62.7
chr7:104382065-104400837:-	ENSMUSG00000078616	Trim30c	protein_coding	-0.14391	0.917437	No	0.00747528	0.998273	No	-1.01188	0.00371743	Down	48.12	55.08	54.56	17.74
chr1:62703285-62818695:+	ENSMUSG00000025969	Nrp2	protein_coding	0.994965	6.05839e-10	No	-0.37228	0.272903	No	-1.01357	5.91927e-11	Down	2455.71	1175.13	901.12	553.11
chr17:35203165-35205351:-	ENSMUSG00000024402	Lta	protein_coding	0.263799	0.618397	No	-0.0998082	0.977893	No	-1.01387	1.72572e-05	Down	153.25	122.65	114.11	55.39
chr5:120896256-120907521:-	ENSMUSG00000052776	Oas1a	protein_coding	0.34752	0.117724	No	0.0771994	0.965945	No	-1.0153	7.25622e-12	Down	747.78	580.72	610.86	275.06
chr8:72319033-72321656:+	ENSMUSG00000055148	Klf2	protein_coding	-0.469245	0.26705	No	-0.087744	0.979969	No	-1.01566	6.41039e-05	Down	581.33	870.3	815.93	375
chr18:60925618-60988152:+	ENSMUSG00000024617	Camk2a	protein_coding	-0.441219	0.332259	No	-0.149973	0.958409	No	-1.01602	0.000116023	Down	116.52	167.61	146.91	72.56
chr2:44983632-45117395:-	ENSMUSG00000026872	Zeb2	protein_coding	-0.283474	0.634303	No	-0.0795177	0.980206	No	-1.02106	4.16848e-05	Down	688.7	873.29	822.35	372.36
chr6:124760053-124769673:-	ENSMUSG00000004267	Eno2	protein_coding	0.00516192	0.997415	No	-0.16831	0.961988	No	-1.02331	0.00125987	Down	107.55	106.95	87.12	39.87
chr12:32953891-32979860:+	ENSMUSG00000020570	Sypl	protein_coding	-0.514921	0.0159558	No	-0.245242	0.704967	No	-1.02383	2.81274e-10	Down	2565.93	3754.52	3155.44	1753.41
chr2:43555329-43682715:+	ENSMUSG00000026866	Kynu	protein_coding	-0.140185	0.606508	No	-0.305658	0.162743	No	-1.02424	5.82411e-20	Down	841.62	932.43	745.18	447.58
chr13:37345208-37419036:+	ENSMUSG00000021423	Ly86	protein_coding	-0.281597	0.018664	No	-0.246738	0.160599	No	-1.02514	2.21071e-30	Down	1036.78	1265.79	1061.75	611.63
chr1:36264597-36274679:-	ENSMUSG00000047180	Neurl3	protein_coding	0.569842	0.000652357	No	-0.249056	0.590306	No	-1.02708	3.34506e-12	Down	540.93	357.21	298.32	168.57
chr19:34640871-34650009:+	ENSMUSG00000034459	Ifit1	protein_coding	1.37691	4.84698e-16	Up	-0.010968	0.997077	No	-1.02744	1.37421e-08	Down	687.79	248.64	244.25	114.08
chr2:62330073-62412231:-	ENSMUSG00000035000	Dpp4	protein_coding	-0.98021	0.00185575	No	-0.66084	0.211936	No	-1.02978	0.000179201	Down	307.76	687.61	410.21	294.64
chr9:41964720-42124297:-	ENSMUSG00000049313	Sorl1	protein_coding	-0.188012	0.868096	No	-0.339802	0.84743	No	-1.03241	0.00149739	Down	1613.96	1989.45	1317.31	705.11
chr4:63831308-63861347:-	ENSMUSG00000028362	Tnfsf8	protein_coding	0.302934	0.637773	No	-0.333983	0.80059	No	-1.04034	0.000312007	Down	68.43	52.5	40.29	20.59
chr2:35256380-35307892:+	ENSMUSG00000026879	Gsn	protein_coding	-0.185824	0.639619	No	0.204779	0.788693	No	-1.0404	1.0488e-10	Down	281.96	323.4	375.48	149.79
chr11:3330401-3342971:+	ENSMUSG00000034614	Pik3ip1	protein_coding	-0.500211	0.267529	No	0.267903	0.872817	No	-1.04234	0.00016265	Down	109.76	173.32	216	69.43
chr19:10857822-10869940:-	ENSMUSG00000024736	Tmem132a	protein_coding	0.0860234	0.94178	No	-0.241894	0.88568	No	-1.04241	9.71774e-05	Down	68.11	65.16	53.77	27.12
chr15:10568969-10714624:-	ENSMUSG00000022246	Rai14	protein_coding	-0.262142	0.790517	No	-0.478553	0.691823	No	-1.04299	0.00244151	Down	40.24	53.74	33.08	18.08
chr4:132974095-133001910:+	ENSMUSG00000028874	Fgr	protein_coding	-0.65294	0.254339	No	0.278786	0.925671	No	-1.04422	0.00454099	Down	15.57	33.64	45.03	8.74
chr9:122885685-122898618:+	ENSMUSG00000063488	Zkscan7	protein_coding	0.0230231	0.986899	No	-0.40813	0.691823	No	-1.04487	0.000214146	Down	104.61	103.71	73.56	42.07
chr6:108660629-108666925:+	ENSMUSG00000030103	Bhlhe40	protein_coding	0.125645	0.856062	No	-0.311413	0.633224	No	-1.04854	6.2328e-08	Down	458.57	420.75	331.06	190.12
chr2:146221921-146225020:+	ENSMUSG00000068154	Insm1	protein_coding	-0.683148	0.036263	No	-0.277265	0.837227	No	-1.04953	2.62318e-05	Down	132.98	236.38	186.24	101.34
chr14:56231441-56234656:-	ENSMUSG00000079186	Gzmc	protein_coding	-0.592574	0.32521	No	-0.0570733	0.992782	No	-1.05085	0.00368651	Down	10.67	22.87	16.86	4.21
chr16:23520291-23614222:+	ENSMUSG00000033355	Rtp4	protein_coding	0.83698	0.00862097	No	0.315976	0.804976	No	-1.05146	8.80829e-05	Down	365.44	183.03	235.11	75.48
chr9:70207350-70399766:+	ENSMUSG00000032220	Myo1e	protein_coding	-0.3031	0.0307914	No	-0.222834	0.38307	No	-1.05258	1.42058e-24	Down	720.09	891.48	761.75	422.59
chr16:10782240-10785536:-	ENSMUSG00000038037	Socs1	protein_coding	-0.482216	0.00141458	No	-0.222535	0.56982	No	-1.05292	2.22574e-17	Down	545.88	772.45	658.28	358.59
chr14:62837678-62961509:+	ENSMUSG00000014547	Wdfy2	protein_coding	-0.531192	0.025701	No	-0.0118358	0.996968	No	-1.05318	3.54312e-09	Down	653.15	981.45	973.81	444.6
chr1:173920407-173942672:-	ENSMUSG00000039997	Ifi203	protein_coding	-0.0712226	0.862507	No	-0.315331	0.130302	No	-1.05398	1.40893e-22	Down	3338.75	3516.3	2809.09	1646.99
chr4:57568179-57896982:+	ENSMUSG00000089945	Pakap	protein_coding	-0.249709	0.768419	No	0.31745	0.842044	No	-1.05606	0.000404327	Down	134.77	171.15	226.78	61.12
chr6:48764464-48770851:-	ENSMUSG00000039264	Gimap3	protein_coding	-0.450694	0.00822033	No	-0.0849172	0.953953	No	-1.05631	6.5595e-16	Down	2362.94	3289.24	3097.28	1530.35
chr11:22512088-22519234:+	ENSMUSG00000049904	Tmem17	protein_coding	-0.212121	0.856147	No	-0.316744	0.883013	No	-1.06321	0.00264691	Down	18.92	23.01	17.35	7.33
chr3:87435773-87500678:+	ENSMUSG00000048031	Fcrl5	protein_coding	-0.704658	0.00156112	No	0.0488399	0.985264	No	-1.07004	1.10281e-08	Down	200.58	339.01	356.1	152.83
chr1:165646516-165709757:-	ENSMUSG00000040723	Rcsd1	protein_coding	-0.310515	0.00908327	No	-0.120028	0.796964	No	-1.07136	1.03141e-31	Down	1089.61	1357.91	1246.28	636.29
chr5:86071746-86106125:+	ENSMUSG00000029254	Stap1	protein_coding	-0.218431	0.413915	No	-0.178694	0.785944	No	-1.07162	1.09406e-15	Down	1060.23	1243.95	1092.72	566.87
chr13:13437551-13512269:+	ENSMUSG00000005397	Nid1	protein_coding	-0.496112	0.42898	No	-0.731184	0.290842	No	-1.07406	0.00155739	Down	61.01	94.65	48.55	33.14
chr16:10480059-10528418:+	ENSMUSG00000022504	Ciita	protein_coding	0.00631351	0.991109	No	-0.0771827	0.944149	No	-1.07918	3.92504e-24	Down	3833.74	3811.62	3614.49	1762.49
chr8:3353415-3390299:+	ENSMUSG00000074497	A430078G23Rik	protein_coding	-0.323978	0.676804	No	-0.0740433	0.986211	No	-1.07983	0.000773691	Down	58.83	78.73	75.14	28.58
chr12:4133103-4213525:+	ENSMUSG00000020654	Adcy3	protein_coding	-0.434817	0.445433	No	-0.184538	0.950254	No	-1.08404	0.00028149	Down	167.64	252.67	218.18	95.26
chr15:82274893-82294574:+	ENSMUSG00000022456	Sept3	protein_coding	-0.0310698	0.985358	No	-0.581509	0.534729	No	-1.08586	0.00168216	Down	133.59	134.85	72.56	36.86
chr5:104935057-104982718:-	ENSMUSG00000029299	Abcg3	protein_coding	-0.318391	0.708895	No	-0.520657	0.623281	No	-1.08682	0.00160462	Down	19.85	27.25	16.67	8.82
chr19:58795751-58860984:-	ENSMUSG00000025092	Hspa12a	protein_coding	-0.403056	0.590684	No	-0.136459	0.978785	No	-1.08962	0.00165999	Down	31.42	46.45	42.93	14.59
chr17:79051906-79090243:+	ENSMUSG00000024084	Qpct	protein_coding	-1.04667	0.00894965	Down	-0.283816	0.910475	No	-1.09485	0.00131131	Down	11.2	31.8	24.38	10.79
chr14:31359880-31436078:-	ENSMUSG00000021892	Sh3bp5	protein_coding	-0.153439	0.249032	No	-0.330286	0.00172128	No	-1.09666	5.9941e-48	Down	2090.03	2330.05	1843.86	1076.64
chr11:82951349-82964840:+	ENSMUSG00000054404	Slfn5	protein_coding	-0.0955502	0.896165	No	0.00487722	0.998273	No	-1.09906	4.5305e-10	Down	985.14	1065.71	1065.19	462.64
chr7:104299894-104315466:-	ENSMUSG00000066258	Trim12a	protein_coding	0.202325	0.554116	No	-0.214719	0.74191	No	-1.10117	4.99428e-13	Down	672.6	584.53	499.31	259.84
chr3:85869849-85887516:-	ENSMUSG00000031286	Glt28d2	protein_coding	-0.203746	0.852948	No	-0.624222	0.424505	No	-1.10375	0.000836483	Down	42.31	51.95	26.83	17.25
chr19:37434810-37440731:+	ENSMUSG00000024986	Hhex	protein_coding	0.136019	0.868382	No	-0.136619	0.955976	No	-1.10871	1.79815e-06	Down	170.05	149.12	138.52	63.66
chr1:180976210-181020904:-	ENSMUSG00000038776	Ephx1	protein_coding	-0.203299	0.781151	No	0.0120153	0.997332	No	-1.10988	8.71698e-06	Down	122.53	144.09	147.68	59.09
chr17:34092340-34095234:+	ENSMUSG00000024334	H2-Oa	protein_coding	-0.121434	0.762283	No	-0.0926444	0.944149	No	-1.11029	1.36441e-16	Down	484.06	530.3	495.2	236.86
chr10:121365090-121397249:+	ENSMUSG00000034707	Gns	protein_coding	0.234299	0.290262	No	-0.139079	0.852566	No	-1.11298	1.62434e-19	Down	1707.24	1448.56	1308.2	649.58
chr2:60292103-60383303:-	ENSMUSG00000026980	Ly75	protein_coding	0.1049	0.887712	No	-0.148372	0.934717	No	-1.11361	1.83213e-09	Down	4477.85	4131.77	3680.8	1786.09
chr11:74383356-74610915:-	ENSMUSG00000038807	Rap1gap2	protein_coding	-0.817019	0.00443101	No	0.0280956	0.995375	No	-1.11711	3.08394e-06	Down	68.78	129.15	133.42	52.69
chr15:98770712-98778150:-	ENSMUSG00000022996	Wnt10b	protein_coding	-0.0629995	0.941821	No	-0.242035	0.765468	No	-1.11866	6.43143e-10	Down	322.03	336.2	278.76	145.51
chr4:145585166-145625345:+	ENSMUSG00000078502	Gm13212	protein_coding	-0.305723	0.286273	No	-0.37302	0.321739	No	-1.12231	1.66304e-11	Down	244.32	307.19	233.33	133.1
chr3:142560026-142573209:+	ENSMUSG00000028268	Gbp3	protein_coding	-0.397611	0.0515281	No	-0.258218	0.574684	No	-1.1256	3.98704e-15	Down	1307.5	1754.86	1447.23	767.87
chr6:59347226-59426294:-	ENSMUSG00000045441	Gprin3	protein_coding	0.884576	0.00658353	No	0.146503	0.963221	No	-1.12639	3.90636e-05	Down	420.04	202.08	225.72	72.3
chr9:108808368-108818844:+	ENSMUSG00000032598	Nckipsd	protein_coding	-0.143422	0.924515	No	-0.248384	0.939113	No	-1.12711	0.00190361	Down	250.26	323.57	197.17	49.71
chr1:164061982-164084181:+	ENSMUSG00000026581	Sell	protein_coding	-0.789844	0.00180324	No	-0.270619	0.795147	No	-1.12905	8.68285e-08	Down	1275.47	2388.6	1945.6	976.12
chr6:3372257-3399572:-	ENSMUSG00000047735	Samd9l	protein_coding	-0.0160146	0.984294	No	-0.167958	0.848216	No	-1.13156	1.25898e-14	Down	1820.32	1846.46	1630.14	798.99
chr5:120730333-120749853:-	ENSMUSG00000032690	Oas2	protein_coding	0.323884	0.629541	No	0.219266	0.933379	No	-1.13196	7.60202e-05	Down	397.06	312.94	361.04	108.24
chr3:142530342-142550149:+	ENSMUSG00000040253	Gbp7	protein_coding	-0.242422	0.422433	No	-0.424532	0.137886	No	-1.13453	3.95744e-14	Down	1315.35	1568.71	1134.8	682
chr10:96617006-96622809:+	ENSMUSG00000036478	Btg1	protein_coding	-0.531026	0.000144591	No	-0.221304	0.539456	No	-1.14709	1.49198e-22	Down	1803.76	2630.76	2251.93	1154.67
chr17:30624354-30875264:+	ENSMUSG00000033826	Dnah8	protein_coding	-0.507141	0.413915	No	-0.215095	0.944149	No	-1.14989	0.000686117	Down	75.91	133	112.58	40.97
chr4:44524757-44710487:-	ENSMUSG00000014030	Pax5	protein_coding	0.0886173	0.886226	No	-0.00922904	0.997077	No	-1.15276	3.16478e-14	Down	8672.24	8111.16	8129.59	3504.82
chr7:30865402-30880342:-	ENSMUSG00000030577	Cd22	protein_coding	0.0771193	0.858728	No	-0.152582	0.790506	No	-1.15416	1.18535e-24	Down	9414.99	8872.17	7998.3	3896.98
chr2:117279993-117343001:-	ENSMUSG00000027347	Rasgrp1	protein_coding	-0.990369	1.44847e-05	No	-0.560045	0.147697	No	-1.15707	1.85649e-08	Down	305.7	645.39	427.27	263.81
chrX:107148927-107173661:+	ENSMUSG00000054293	P2ry10b	protein_coding	0.31027	0.689847	No	-0.0228041	0.996092	No	-1.16078	0.000229419	Down	105.04	80.18	77.23	25.93
chr14:55490651-55508272:+	ENSMUSG00000022211	Carmil3	protein_coding	0.0859147	0.951326	No	-0.0535819	0.990957	No	-1.16144	0.000172187	Down	128.77	124.77	118.4	39.45
chr7:104244457-104262234:+	ENSMUSG00000056144	Trim34a	protein_coding	0.107122	0.767155	No	-0.240255	0.45093	No	-1.16734	1.49198e-22	Down	803.76	744.99	624.7	322.04
chr8:84030294-84042589:-	ENSMUSG00000005465	Il27ra	protein_coding	-0.314254	0.456457	No	-0.160231	0.937937	No	-1.17274	2.25796e-08	Down	264.53	334.56	299.8	134.82
chr9:106222598-106226883:+	ENSMUSG00000045322	Tlr9	protein_coding	-0.477344	0.0652554	No	-0.437528	0.266903	No	-1.17587	9.00654e-11	Down	481.37	687.3	498.45	283.17
chr12:113406604-113416324:-	ENSMUSG00000104213	Ighd	IG_C_gene	0.675584	0.0119165	No	0.00772784	0.997871	No	-1.18787	1.52818e-08	Down	2812.53	1665.2	1664.71	650.3
chr16:23965052-23988852:-	ENSMUSG00000022508	Bcl6	protein_coding	-0.479477	0.00787843	No	-0.287705	0.436434	No	-1.19005	1.48288e-16	Down	248.23	350.18	285.61	147.68
chr7:92741603-92844535:+	ENSMUSG00000030643	Rab30	protein_coding	-0.624781	0.00180324	No	-0.256613	0.676528	No	-1.19179	2.58483e-13	Down	412.37	652.98	543.03	270.33
chr13:13590397-13778803:+	ENSMUSG00000019726	Lyst	protein_coding	-0.345243	0.659474	No	-0.124088	0.979969	No	-1.19214	0.000199065	Down	1804.28	2661.22	2324.78	772.45
chr19:34550694-34576419:+	ENSMUSG00000045932	Ifit2	protein_coding	0.687629	0.02339	No	-0.0789711	0.980206	No	-1.19238	6.86535e-07	Down	334.79	194.83	174.39	73.73
chr19:12528755-12530540:-	ENSMUSG00000111118	Gm6545	processed_pseudogene	-0.37148	0.126414	No	-0.450608	0.127234	No	-1.19263	2.76186e-14	Down	614.4	805.17	577.3	335.31
chr8:61928087-62038244:+	ENSMUSG00000037921	Ddx60	protein_coding	0.934866	0.0106086	No	0.317573	0.852566	No	-1.19752	7.21333e-05	Down	416.45	179.13	239.3	58.66
chr12:79208914-79222665:+	ENSMUSG00000021123	Rdh12	protein_coding	-0.712674	4.76304e-06	No	-0.241925	0.581232	No	-1.20556	4.12599e-17	Down	172.32	288.84	242.23	120.03
chr4:138565360-138635884:-	ENSMUSG00000028753	Vwa5b1	protein_coding	1.76615	3.43616e-09	Up	-0.386362	0.789498	No	-1.21123	0.00015895	Down	159.05	35.14	21.65	8.68
chr17:29360914-29379660:+	ENSMUSG00000024013	Fgd2	protein_coding	-0.15974	0.826385	No	-0.159878	0.939113	No	-1.2154	1.57821e-08	Down	1181.75	1371.04	1205.53	522.15
chr3:95139521-95142360:-	ENSMUSG00000013707	Tnfaip8l2	protein_coding	-0.260539	0.597026	No	0.0405441	0.989945	No	-1.22316	3.38815e-08	Down	81.81	99.61	102.86	37.95
chr17:57358686-57483529:+	ENSMUSG00000004730	Adgre1	protein_coding	-0.643825	0.203669	No	-0.521086	0.605686	No	-1.22814	0.000185922	Down	30.71	53.71	34.14	14.12
chr19:11249675-11266241:-	ENSMUSG00000024673	Ms4a1	protein_coding	-0.162638	0.542458	No	-0.327303	0.144406	No	-1.2355	1.42326e-27	Down	10445.5	11719.4	9298.43	4846.44
chr17:8236043-8257141:+	ENSMUSG00000040899	Ccr6	protein_coding	-0.654503	0.0493678	No	-0.61297	0.20579	No	-1.23716	4.20683e-07	Down	130.24	222.89	136.92	81.74
chr6:51523901-51590679:+	ENSMUSG00000038301	Snx10	protein_coding	-0.00818555	0.993347	No	-0.301143	0.795399	No	-1.23742	1.75832e-07	Down	275.64	277.68	219.02	99.37
chr4:57717657-57896984:+	ENSMUSG00000038729	Akap2	protein_coding	-1.09472	4.40006e-06	Down	-1.17996	3.36789e-06	Down	-1.23795	1.00136e-08	Down	814	1909.16	753.74	711.76
chr14:56258838-56262260:-	ENSMUSG00000015437	Gzmb	protein_coding	-1.53773	2.42944e-05	Down	-0.0236634	0.99627	No	-1.24125	0.000301921	Down	19.93	117.84	106.79	32.31
chr4:155694342-155696481:+	ENSMUSG00000074738	Fndc10	protein_coding	-0.251788	0.773665	No	0.00525393	0.998946	No	-1.24511	5.75494e-05	Down	30.22	38.37	38.62	11.21
chr3:115710433-115715072:-	ENSMUSG00000045092	S1pr1	protein_coding	-0.320706	0.660442	No	-0.0368322	0.995375	No	-1.25069	2.47088e-05	Down	181.47	247.8	244.18	76.08
chr19:57032733-57314919:-	ENSMUSG00000025085	Ablim1	protein_coding	-0.720664	8.64851e-09	No	-0.567503	0.000130771	No	-1.25751	2.17362e-28	Down	3478.91	5800.55	3880.42	2357.82
chr9:38718268-38743337:+	ENSMUSG00000023186	Vwa5a	protein_coding	0.0161863	0.990547	No	-0.209325	0.926976	No	-1.25903	9.78556e-07	Down	377.5	363.97	312.45	121.21
chr4:11758147-11817895:+	ENSMUSG00000028217	Cdh17	protein_coding	-0.0652214	0.957248	No	-0.476139	0.49519	No	-1.26167	1.37419e-06	Down	108.35	116.53	76.97	37.38
chr3:142620602-142638008:+	ENSMUSG00000028270	Gbp2	protein_coding	-0.551297	0.0272353	No	-0.473773	0.211238	No	-1.26365	5.12533e-12	Down	3196.33	4887.36	3367.27	1857.75
chr17:7926000-7934897:+	ENSMUSG00000033450	Tagap	protein_coding	0.577124	0.00152668	No	-0.300742	0.458089	No	-1.26452	1.35024e-17	Down	3077.96	2021.03	1596.83	796.38
chr17:34377132-34385776:+	ENSMUSG00000062638	Btnl1	protein_coding	-0.97921	0.00493457	No	0.0966591	0.979969	No	-1.2672	1.66235e-05	Down	20.08	47.57	51.49	15.36
chr1:86302832-86307305:+	ENSMUSG00000079445	B3gnt7	protein_coding	0.472544	0.0971601	No	-0.221445	0.842297	No	-1.27448	4.59993e-11	Down	751.18	520.25	435.9	194.65
chr3:88435959-88461182:-	ENSMUSG00000028064	Sema4a	protein_coding	0.0455034	0.975786	No	-0.202973	0.937937	No	-1.27459	2.54763e-06	Down	126.31	119.32	103.21	39.81
chr7:19852097-19861299:-	ENSMUSG00000014686	Ceacam16	protein_coding	-0.0935211	0.951326	No	-0.245171	0.938398	No	-1.27816	0.000143792	Down	61.9	69.03	49.92	16.08
chr17:32413100-32424167:-	ENSMUSG00000079563	Pglyrp2	protein_coding	-0.229825	0.790745	No	-0.341511	0.811638	No	-1.28471	1.15251e-05	Down	59.17	71.8	54.5	21.89
chr4:62427540-62435252:-	ENSMUSG00000063851	Rnf183	protein_coding	0.182076	0.856464	No	-0.0927002	0.980206	No	-1.29165	1.17944e-05	Down	81.81	70.92	65.06	21.98
chr14:26693274-26891703:+	ENSMUSG00000021879	Dnah12	protein_coding	-0.610049	0.00415067	No	-0.264527	0.676658	No	-1.29332	2.32151e-13	Down	123.83	196.57	161.41	74.6
chr17:73883908-73950182:-	ENSMUSG00000024066	Xdh	protein_coding	-1.25751	4.72799e-09	Down	-0.356309	0.54332	No	-1.29335	2.06567e-10	Down	60.94	159.42	120.53	59.28
chr19:17326141-17356667:-	ENSMUSG00000038843	Gcnt1	protein_coding	-0.351375	0.426127	No	-0.516623	0.312389	No	-1.30354	2.73686e-08	Down	84.94	111.68	74.34	38.24
chr3:107741048-107760469:-	ENSMUSG00000014599	Csf1	protein_coding	0.228905	0.60883	No	-0.512021	0.148366	No	-1.30667	2.22904e-12	Down	608.74	512.06	340.7	189.03
chrX:20925454-20931555:-	ENSMUSG00000001128	Cfp	protein_coding	-0.36215	0.333673	No	-0.124048	0.957186	No	-1.3089	1.54228e-10	Down	529.92	704.29	632.34	246.98
chr6:128887588-128898167:+	ENSMUSG00000030365	Clec2i	protein_coding	0.632303	0.000133163	No	-0.27514	0.513075	No	-1.31035	2.40911e-18	Down	596.66	376.55	307.24	143.23
chr13:43784775-43803132:+	ENSMUSG00000015396	Cd83	protein_coding	-0.307649	4.40006e-06	No	-0.22644	0.0127982	No	-1.31045	5.63534e-114	Down	4781.42	5932.73	5062.73	2372.8
chr13:110352616-110357199:-	ENSMUSG00000046006	Gapt	protein_coding	-0.346372	0.611505	No	-0.319887	0.846493	No	-1.31667	1.23632e-05	Down	39.64	52.98	39.69	14.9
chr9:52111344-52168572:-	ENSMUSG00000035164	Zc3h12c	protein_coding	-0.34882	0.155683	No	-0.452555	0.115676	No	-1.33025	2.71603e-17	Down	300.26	392.33	282.3	147.34
chr16:30599723-30602797:+	ENSMUSG00000046546	Fam43a	protein_coding	-0.87817	9.10145e-09	No	-0.257744	0.55198	No	-1.33289	9.30776e-21	Down	297.13	562.52	467.28	212.33
chr17:33555719-33607764:+	ENSMUSG00000024300	Myo1f	protein_coding	-0.832513	0.091432	No	-0.894108	0.162743	No	-1.33714	0.000138798	Down	38.08	101.56	40.15	20.17
chr3:85660061-85817291:-	ENSMUSG00000051000	Fam160a1	protein_coding	-0.112587	0.925555	No	-0.532096	0.447811	No	-1.33844	9.04406e-07	Down	289.9	328.39	201.64	99.82
chr2:36230426-36252272:+	ENSMUSG00000047250	Ptgs1	protein_coding	-0.593018	0.254932	No	-0.225939	0.939113	No	-1.34354	1.96063e-05	Down	115.26	211.61	172.51	54.55
chr6:117862100-117873291:+	ENSMUSG00000042097	Zfp239	protein_coding	-0.463841	0.120189	No	-0.258067	0.789498	No	-1.34805	1.05027e-11	Down	109.06	154.69	127.4	55.62
chr5:138754514-138810077:+	ENSMUSG00000025854	Fam20c	protein_coding	-0.310149	0.743746	No	-0.334314	0.873563	No	-1.34817	8.36531e-05	Down	29.14	39.1	26.33	7.55
chr14:73955000-73955551:-	ENSMUSG00000057886	Cbx3-ps6	processed_pseudogene	-0.0414243	0.981363	No	-0.223767	0.944149	No	-1.35005	6.25706e-05	Down	74.29	81.98	65.22	12.97
chrX:73774405-73778925:+	ENSMUSG00000002007	Srpk3	protein_coding	-0.520403	0.229606	No	-0.414619	0.651036	No	-1.35142	2.95286e-07	Down	168.85	267.41	191.05	85.37
chr7:30857390-30861564:-	ENSMUSG00000044453	Ffar1	protein_coding	0.294892	0.382889	No	-0.0908571	0.969232	No	-1.35765	3.95329e-14	Down	498.92	404.17	378.08	143.51
chr7:3711409-3720391:-	ENSMUSG00000058818	Pirb	protein_coding	-0.203765	0.86118	No	0.157396	0.970138	No	-1.36382	3.64218e-05	Down	68.95	93.92	107.86	21.5
chr4:126024550-126044440:+	ENSMUSG00000028859	Csf3r	protein_coding	-0.514397	0.451358	No	0.216133	0.952412	No	-1.38456	7.18134e-05	Down	14.3	25.47	33.71	2.35
chr18:78100091-78142119:-	ENSMUSG00000059336	Slc14a1	protein_coding	-0.850187	0.00139513	No	-0.251379	0.842677	No	-1.3848	4.30596e-10	Down	202.26	394.4	321.72	131.14
chr7:112116017-112159057:-	ENSMUSG00000030772	Dkk3	protein_coding	-1.26948	0.0016264	Down	0.0878652	0.986179	No	-1.38507	6.9837e-05	Down	4.38	28.25	31.28	4.22
chr7:44310253-44360572:+	ENSMUSG00000038738	Shank1	protein_coding	0.15196	0.89781	No	-0.235564	0.928221	No	-1.38555	1.88116e-06	Down	711.26	601.33	516.62	161.1
chr2:27676440-27762957:+	ENSMUSG00000015846	Rxra	protein_coding	-0.585202	0.270875	No	-0.914532	0.0923376	No	-1.38625	1.14459e-05	Down	109.59	190.72	80.55	48
[truncated: 41 more rows]
