# Supplementary material for: Transcriptional reprogramming by mutated IRF4 in lymphoma
Source: Nat Commun. 2023 Nov 7;14:6947. doi: 10.1038/s41467-023-41954-8 (PMC10630337; doi:10.1038/s41467-023-41954-8)
Supplement: Supplementary file 7 — Source Data [file 41467_2023_41954_MOESM7_ESM.xlsx]

## Sheet: Fig. 1b
Fig. 1b
EMSA
ISRE (ISG15)
						a. Mock control
						b. Mock control + supershift IRF4
						c. IRF4-WT
						d. IRF4-WT + supershift IRF4
						e. IRF4-C99R
						f. IRF4-C99R + supershift IRF4
						g. IRF4-C99R S104T
						h. IRF4-C99R S104T + supershift IRF4
						i. IRF4-C99A
						j. IRF4-C99A + supershift IRF4
						k. IRF4-R98A
						l. IRF4-R98A + supershift IRF4
						m. IRF4-R98A C99A
						n. IRF4-R98A C99A + supershift IRF4

## Sheet: Fig. 1d
Fig. 1d
EMSA
AICE1 (Ctla4)						AICE1 (IL12Rb)							AICE2 (Bcl11b)						SP1
																										a. Mock control
																										b. JUNB + BATF
																										c. JUNB + BATF + IRF4-WT 0,5
																										d. JUNB + BATF + IRF4-WT 1
																										e. JUNB + BATF + IRF4-WT 5
																										f. JUNB + BATF + IRF4-WT 10
																										g. JUNB + BATF + IRF4-C99R 0,5
																										h. JUNB + BATF + IRF4-C99R 1
																										i. JUNB + BATF + IRF4-C99R 5
																										j. JUNB + BATF + IRF4-C99R 10
																										k. JUNB + BATF + IRF4-C99R S104T 0,5
																										l. JUNB + BATF + IRF4-C99R S104T 1
																										m. JUNB + BATF + IRF4-C99R S104T 5
																										n. JUNB + BATF + IRF4-C99R S104T 10

## Sheet: Fig. 1e
Fig. 1e
EMSA
AICE2 variants
						a. GAAATGAGTCA Mock control
						b. GAAATGAGTCA JUNB + BATF
						c. GAAATGAGTCA JUNB + BATF + IRF4-WT
						d. GAAATGAGTCA JUNB + BATF + IRF4-C99R
						e. GAAATGAGTCA JUNB + BATF + IRF4-R98A C99A
						f. TTTCTGAGTCA JUNB + BATF + IRF4-WT
						g. TTTCTGAGTCA JUNB + BATF + IRF4-C99R
						h. TTTCTGAGTCA JUNB + BATF + IRF4-R98A C99A
						i. TGAGTCAGAAA JUNB + BATF + IRF4-WT
						j. TGAGTCAGAAA JUNB + BATF + IRF4-C99R
						k. TGAGTCAGAAA JUNB + BATF + IRF4-R98A C99A
						l. TGAGTCATTTC JUNB + BATF + IRF4-WT
						m. TGAGTCATTTC JUNB + BATF + IRF4-C99R
						n. TGAGTCATTTC JUNB + BATF + IRF4-R98A C99A

## Sheet: Fig. 1f
Fig. 1f
EMSA
AICE2 -4C (Bcl11b)
				a. JUNB + BATF
				b. JUNB + BATF + IRF-WT 0,5
				c. JUNB + BATF + IRF-WT 1
				d. JUNB + BATF + IRF-WT 5
				e. JUNB + BATF + IRF-WT 10
				f. JUNB + BATF + IRF4-C99R 0,5
				g. JUNB + BATF + IRF4-C99R 1
				h. JUNB + BATF + IRF4-C99R 5
				i. JUNB + BATF + IRF4-C99R 10

## Sheet: Fig. 3a
Fig. 3a
FACS of transduced murine B-cells for B220-low and CD138-high
	Mock (MIG-control)				IRF4-WT				IRF4-C99R				IRF4-R98A C99A
B220-low + CD138 high	27.3	24.6	19.5	33.3	69.1	68.6	57.2	70.7	14.9	12.2	9.4	14.3	30.3	30.4	19.3	35.4

## Sheet: Fig. 4b
Fig. 4b
EMSA
GATA3Peak_1					GATA3Peak_1_IRFmut					GATA3Peak_2						GATA3Peak_2_IRFmut						GATA3Peak_3					GATA3Peak_3_IRFmut
																																	a. Mock control
																																	b. IRF4-WT
																																	c. IRF4-C99R
																																	d. JUNB + BATF
																																	e. JUNB + BATF + IRF4-WT 0,5
																																	f. JUNB + BATF + IRF4-WT 1
																																	g. JUNB + BATF + IRF4-WT 5
																																	h. JUNB + BATF + IRF4-WT 10
																																	i. JUNB + BATF + IRF4-C99R 0,5
																																	j. JUNB + BATF + IRF4-C99R 1
																																	k. JUNB + BATF + IRF4-C99R 5
																																	l. JUNB + BATF + IRF4-C99R 10

## Sheet: Fig. 4c
Fig. 4c
Half-ISRE motifs
Panel all:
• WT: n = 8; mean IC = 6.457426190045254
• C99R: n = 10; mean IC = 5.539679725294853
Panel BP1-3 is a subset of panel all that only shows half sites associated with BP1-3:
• WT: n = 4; mean IC = 6.123019646152885
• C99R: n = 6; mean IC = 4.640504528295218
Again, C99R has lower mean IC than WT.
Panel ISRE:
• WT: n = 4; mean IC = 6.791832733937623
• C99R: n = 4; mean IC = 6.888442520794306

## Sheet: Fig. 4d
Fig. 4d
Reporter assay
	Mock			JUNB+BATF			IRF4-WT			IRF4-C99R			JUNB+BATF+IRF4-WT			JUNB+BATF-IRF4-C99R
normalized luciferase activity	1.17544	0.982456	0.859649	1.98246	2.2807	2.12281	1.7193	1.68421	1.7193	1.63158	1.45614	1.50877	1.92982	1.61404	1.70175	3.70175	3.80702	3.54386

## Sheet: Supplementary fig. 1c
Supplementary fig. 1c
Immunoblotting
	total extracts - IRF4						total extracts - β-actin						nuclear extracts - IRF4						nuclear extracts - PARP1
																									a. L428
																									b. L1236
																									c. KM-H2
																									d. L591
																									e. U-HO1
																									f. HDLM-2
																									g. L540
																									h. L540cy
																									i. REH
																									j. NAMALWA
																									k. BJAB
																									l. BL-60
																									m. SU-DHL-4

## Sheet: Supplementary fig. 1f
Supplementary fig. 1f
Immunoblotting
	IRF4				β-actin
								a. Mock
								b. IRF4-WT
								c. IRF4-C99R
								d. IRF4-C99R S104T
								e. IRF4-C99A
								f. IRF4-R98A
								g. IRF4-R98A C99A

[truncated: 15 more sheets: Supplementary fig. 2a, Supplementary fig. 2g, Supplementary fig. 3a, Supplementary fig. 3b, Supplementary fig. 3c, Supplementary fig. 3d, Supplementary fig. 3e, Supplementary fig. 3f, Supplementary fig. 5b, Supplementary fig. 5c, Supplementary fig. 5d, Supplementary fig. 11a, Supplementary fig. 12b, Supplementary fig. 12c, Supplementary fig. 12d]
